# Supplementary material for: A synthetic system links FeFe-hydrogenases to essential E. coli sulfur metabolism
Source: J Biol Eng. 2011 May 26;5:7. doi: 10.1186/1754-1611-5-7 (PMC3130634; doi:10.1186/1754-1611-5-7)
Supplement: Additional file 1 — Vector sequences. Contains complete sequences for all vectors used in this study and described in table 1. [file 1754-1611-5-7-S1.ZIP]

Archive with 47 entries (44 files):
- AF2_PlasmidsUsed/
- AF2_PlasmidsUsed/pACYC_ew10.gbk
- __MACOSX/
- __MACOSX/AF2_PlasmidsUsed/
- __MACOSX/AF2_PlasmidsUsed/._pACYC_ew10.gbk
- AF2_PlasmidsUsed/pACYC_ew11.gbk
- __MACOSX/AF2_PlasmidsUsed/._pACYC_ew11.gbk
- AF2_PlasmidsUsed/pACYC_ew13.gbk
- __MACOSX/AF2_PlasmidsUsed/._pACYC_ew13.gbk
- AF2_PlasmidsUsed/pACYC_ew14.gbk
- __MACOSX/AF2_PlasmidsUsed/._pACYC_ew14.gbk
- AF2_PlasmidsUsed/pACYC_ew15.gbk
- __MACOSX/AF2_PlasmidsUsed/._pACYC_ew15.gbk
- AF2_PlasmidsUsed/pACYC_ew16.gbk
- __MACOSX/AF2_PlasmidsUsed/._pACYC_ew16.gbk
- AF2_PlasmidsUsed/pACYC_ew17.gbk
- __MACOSX/AF2_PlasmidsUsed/._pACYC_ew17.gbk
- AF2_PlasmidsUsed/pACYC_ew18.gbk
- __MACOSX/AF2_PlasmidsUsed/._pACYC_ew18.gbk
- AF2_PlasmidsUsed/pACYC_ew3.gbk
- __MACOSX/AF2_PlasmidsUsed/._pACYC_ew3.gbk
- AF2_PlasmidsUsed/pACYC_ew4.gbk
- __MACOSX/AF2_PlasmidsUsed/._pACYC_ew4.gbk
- AF2_PlasmidsUsed/pACYC_ew5.gbk
- __MACOSX/AF2_PlasmidsUsed/._pACYC_ew5.gbk
- AF2_PlasmidsUsed/pACYC_ew6.gbk
- __MACOSX/AF2_PlasmidsUsed/._pACYC_ew6.gbk
- AF2_PlasmidsUsed/pACYC_ew7.gbk
- __MACOSX/AF2_PlasmidsUsed/._pACYC_ew7.gbk
- AF2_PlasmidsUsed/pACYC_ew8.gbk
- __MACOSX/AF2_PlasmidsUsed/._pACYC_ew8.gbk
- AF2_PlasmidsUsed/pACYC_ew9.gbk
- __MACOSX/AF2_PlasmidsUsed/._pACYC_ew9.gbk
- AF2_PlasmidsUsed/pCDF_ew12.gbk
- __MACOSX/AF2_PlasmidsUsed/._pCDF_ew12.gbk
- AF2_PlasmidsUsed/pCDF_ew20.gbk
- __MACOSX/AF2_PlasmidsUsed/._pCDF_ew20.gbk
- AF2_PlasmidsUsed/pCDF_ew21.gbk
- __MACOSX/AF2_PlasmidsUsed/._pCDF_ew21.gbk
- AF2_PlasmidsUsed/pCDF_ew22.gbk
- __MACOSX/AF2_PlasmidsUsed/._pCDF_ew22.gbk
- AF2_PlasmidsUsed/pCDF_mp2.gbk
- __MACOSX/AF2_PlasmidsUsed/._pCDF_mp2.gbk
- AF2_PlasmidsUsed/pET_ew19.gbk
- __MACOSX/AF2_PlasmidsUsed/._pET_ew19.gbk
- AF2_PlasmidsUsed/pET_mp1.gbk
- __MACOSX/AF2_PlasmidsUsed/._pET_mp1.gbk
