# Supplementary material for: A synthetic system links FeFe-hydrogenases to essential E. coli sulfur metabolism
Source: J Biol Eng. 2011 May 26;5:7. doi: 10.1186/1754-1611-5-7 (PMC3130634; doi:10.1186/1754-1611-5-7)
Supplement: Additional file 1 — Vector sequences. Contains complete sequences for all vectors used in this study and described in table 1. [file 1754-1611-5-7-S1.ZIP › AF2_PlasmidsUsed/pACYC_ew11.gbk]

LOCUS       BioBrick V23.pAC        3824 bp    DNA     circular      2-JUN-2009
DEFINITION  pACYCDUET-1.
SOURCE      
  ORGANISM  
COMMENT     http://www.informaxinc.com/
COMMENT     ORIGDB|GenBank
COMMENT     VNTDATE|275403831|
COMMENT     VNTDBDATE|502127348|
COMMENT     VNTNAME|BioBrick V23.pACYCDuet-1|
COMMENT     VNTAUTHORNAME|Edwin Wintermute|
COMMENT     VNTAUTHOREML|winterm@fas.harvard.edu|
COMMENT     VNTREPLTYPE|Plasmid
COMMENT     VNTEXTCHREPL|Bacteria
FEATURES             Location/Qualifiers
     rep_origin      1724..2636
                     /dnas_title="P15A ori"
                     /vntifkey=33
                     /label=P15A ori
     CDS             complement(2760..3842)
                     /dnas_title="lacI"
                     /vntifkey=4
                     /label=lacI
                     /note="lacI gene"
     promoter        3966..3982
                     /dnas_title="T7 Promoter"
                     /vntifkey=30
                     /label=T7 Promoter
     protein_bind    5..25
                     /dnas_title="lacO"
                     /vntifkey=31
                     /label=lacO
     CDS             complement(703..1362)
                     /dnas_title="CAT"
                     /vntifkey=4
                     /label=CAT
     RBS             58..63
                     /dnas_title="RBS-1"
                     /vntifkey=32
                     /label=RBS-1
     terminator      436..483
                     /dnas_title="T7 Terminator"
                     /vntifkey=43
                     /label=T7 Terminator
     protein_bind    324..344
                     /dnas_title="lacO"
                     /vntifkey=31
                     /label=lacO
     promoter        303..319
                     /dnas_title="T7 promoter"
                     /vntifkey=30
                     /label=T7 promoter
     RBS             375..380
                     /dnas_title="RBS"
                     /vntifkey=32
                     /label=RBS
     CDS             71..238
                     /note="caFD"
                     /translation="MAYKITDACVSCGSCASECPVSAISQGDTQFVIDADTCIECGNC
                     ANVCPVGAPVQE"
ORIGIN      
          1 ggggaattgt gagcggataa caattcccct gtagaaataa ttttgtttaa ctttaataag
         61 gagatatacc ATGGCATATA AAATAACAGA CGCTTGTGTT AGTTGTGGTT CATGTGCTTC
        121 AGAATGTCCA GTTAGCGCTA TAAGCCAAGG AGATACTCAA TTCGTAATTG ATGCTGATAC
        181 ATGCATTGAA TGTGGAAACT GTGCTAATGT TTGCCCAGTA GGAGCTCCAG TTCAAGAGta
        241 aactagttta acttaagtcg aacagaaagt aatcgtattg tacacggccg cataatcgaa
        301 attaatacga ctcactatag gggaattgtg agcggataac aattccccat cttagtatat
        361 tagttaagta taagaaggag atatacatat ggaattcctg cagtaaccta ggctgctgcc
        421 accgctgagc aataactagc ataacccctt ggggcctcta aacgggtctt gaggggtttt
        481 ttgctgaaac ctcaggcatt tgagaagcac acggtcacac tgcttccggt agtcaataaa
        541 ccggtaaacc agcaatagac ataagcggct atttaacgac cctgccctga accgacgacc
        601 gggtcgaatt tgctttcgaa tttctgccat tcatccgctt attatcactt attcaggcgt
        661 agcaccaggc gtttaagggc accaataact gccttaaaaa aattacgccc cgccctgcca
        721 ctcatcgcag tactgttgta attcattaag cattctgccg acatggaagc catcacagac
        781 ggcatgatga acctgaatcg ccagcggcat cagcaccttg tcgccttgcg tataatattt
        841 gcccatagtg aaaacggggg cgaagaagtt gtccatattg gccacgttta aatcaaaact
        901 ggtgaaactc acccagggat tggctgagac gaaaaacata ttctcaataa accctttagg
        961 gaaataggcc aggttttcac cgtaacacgc cacatcttgc gaatatatgt gtagaaactg
       1021 ccggaaatcg tcgtggtatt cactccagag cgatgaaaac gtttcagttt gctcatggaa
       1081 aacggtgtaa caagggtgaa cactatccca tatcaccagc tcaccgtctt tcattgccat
       1141 acggaactcc ggatgagcat tcatcaggcg ggcaagaatg tgaataaagg ccggataaaa
       1201 cttgtgctta tttttcttta cggtctttaa aaaggccgta atatccagct gaacggtctg
       1261 gttataggta cattgagcaa ctgactgaaa tgcctcaaaa tgttctttac gatgccattg
       1321 ggatatatca acggtggtat atccagtgat ttttttctcc attttagctt ccttagctcc
       1381 tgaaaatctc gataactcaa aaaatacgcc cggtagtgat cttatttcat tatggtgaaa
       1441 gttggaacct cttacgtgcc gatcaacgtc tcattttcgc caaaagttgg cccagggctt
       1501 cccggtatca acagggacac caggatttat ttattctgcg aagtgatctt ccgtcacagg
       1561 tatttattcg gcgcaaagtg cgtcgggtga tgctgccaac ttactgattt agtgtatgat
       1621 ggtgtttttg aggtgctcca gtggcttctg tttctatcag ctgtccctcc tgttcagcta
       1681 ctgacggggt ggtgcgtaac ggcaaaagca ccgccggaca tcagcgctag cggagtgtat
       1741 actggcttac tatgttggca ctgatgaggg tgtcagtgaa gtgcttcatg tggcaggaga
       1801 aaaaaggctg caccggtgcg tcagcagaat atgtgataca ggatatattc cgcttcctcg
       1861 ctcactgact cgctacgctc ggtcgttcga ctgcggcgag cggaaatggc ttacgaacgg
       1921 ggcggagatt tcctggaaga tgccaggaag atacttaaca gggaagtgag agggccgcgg
       1981 caaagccgtt tttccatagg ctccgccccc ctgacaagca tcacgaaatc tgacgctcaa
       2041 atcagtggtg gcgaaacccg acaggactat aaagatacca ggcgtttccc ctggcggctc
       2101 cctcgtgcgc tctcctgttc ctgcctttcg gtttaccggt gtcattccgc tgttatggcc
       2161 gcgtttgtct cattccacgc ctgacactca gttccgggta ggcagttcgc tccaagctgg
       2221 actgtatgca cgaacccccc gttcagtccg accgctgcgc cttatccggt aactatcgtc
       2281 ttgagtccaa cccggaaaga catgcaaaag caccactggc agcagccact ggtaattgat
       2341 ttagaggagt tagtcttgaa gtcatgcgcc ggttaaggct aaactgaaag gacaagtttt
       2401 ggtgactgcg ctcctccaag ccagttacct cggttcaaag agttggtagc tcagagaacc
       2461 ttcgaaaaac cgccctgcaa ggcggttttt tcgttttcag agcaagagat tacgcgcaga
       2521 ccaaaacgat ctcaagaaga tcatcttatt aatcagataa aatatttcta gatttcagtg
       2581 caatttatct cttcaaatgt agcacctgaa gtcagcccca tacgatataa gttgtaattc
       2641 tcatgttagt catgccccgc gcccaccgga aggagctgac tgggttgaag gctctcaagg
       2701 gcatcggtcg agatcccggt gcctaatgag tgagctaact tacattaatt gcgttgcgct
       2761 cactgcccgc tttccagtcg ggaaacctgt cgtgccagct gcattaatga atcggccaac
       2821 gcgcggggag aggcggtttg cgtattgggc gccagggtgg tttttctttt caccagtgag
       2881 acgggcaaca gctgattgcc cttcaccgcc tggccctgag agagttgcag caagcggtcc
       2941 acgctggttt gccccagcag gcgaaaatcc tgtttgatgg tggttaacgg cgggatataa
       3001 catgagctgt cttcggtatc gtcgtatccc actaccgaga tgtccgcacc aacgcgcagc
       3061 ccggactcgg taatggcgcg cattgcgccc agcgccatct gatcgttggc aaccagcatc
       3121 gcagtgggaa cgatgccctc attcagcatt tgcatggttt gttgaaaacc ggacatggca
       3181 ctccagtcgc cttcccgttc cgctatcggc tgaatttgat tgcgagtgag atatttatgc
       3241 cagccagcca gacgcagacg cgccgagaca gaacttaatg ggcccgctaa cagcgcgatt
       3301 tgctggtgac ccaatgcgac cagatgctcc acgcccagtc gcgtaccgtc ttcatgggag
       3361 aaaataatac tgttgatggg tgtctggtca gagacatcaa gaaataacgc cggaacatta
       3421 gtgcaggcag cttccacagc aatggcatcc tggtcatcca gcggatagtt aatgatcagc
       3481 ccactgacgc gttgcgcgag aagattgtgc accgccgctt tacaggcttc gacgccgctt
       3541 cgttctacca tcgacaccac cacgctggca cccagttgat cggcgcgaga tttaatcgcc
       3601 gcgacaattt gcgacggcgc gtgcagggcc agactggagg tggcaacgcc aatcagcaac
       3661 gactgtttgc ccgccagttg ttgtgccacg cggttgggaa tgtaattcag ctccgccatc
       3721 gccgcttcca ctttttcccg cgttttcgca gaaacgtggc tggcctggtt caccacgcgg
       3781 gaaacggtct gataagagac accggcatac tctgcgacat cgtataacgt tactggtttc
       3841 acattcacca ccctgaattg actctcttcc gggcgctatc atgccatacc gcgaaaggtt
       3901 ttgcgccatt cgatggtgtc cgggatctcg acgctctccc ttatgcgact cctgcattag
       3961 gaaattaata cgactcacta ta
//
