# Supplementary material for: A synthetic system links FeFe-hydrogenases to essential E. coli sulfur metabolism
Source: J Biol Eng. 2011 May 26;5:7. doi: 10.1186/1754-1611-5-7 (PMC3130634; doi:10.1186/1754-1611-5-7)
Supplement: Additional file 1 — Vector sequences. Contains complete sequences for all vectors used in this study and described in table 1. [file 1754-1611-5-7-S1.ZIP › AF2_PlasmidsUsed/pACYC_ew13.gbk]

LOCUS       BioBrick V23.pAC        3824 bp    DNA     circular      2-JUN-2009
DEFINITION  pACYCDUET-1.
SOURCE      
  ORGANISM  
COMMENT     http://www.informaxinc.com/
COMMENT     ORIGDB|GenBank
COMMENT     VNTDATE|275403831|
COMMENT     VNTDBDATE|502127348|
COMMENT     VNTNAME|BioBrick V23.pACYCDuet-1|
COMMENT     VNTAUTHORNAME|Edwin Wintermute|
COMMENT     VNTAUTHOREML|winterm@fas.harvard.edu|
COMMENT     VNTREPLTYPE|Plasmid
COMMENT     VNTEXTCHREPL|Bacteria
FEATURES             Location/Qualifiers
     rep_origin      3596..4508
                     /dnas_title="P15A ori"
                     /vntifkey=33
                     /label=P15A ori
     CDS             complement(4632..5714)
                     /dnas_title="lacI"
                     /vntifkey=4
                     /label=lacI
                     /note="lacI gene"
     promoter        5838..5854
                     /dnas_title="T7 Promoter"
                     /vntifkey=30
                     /label=T7 Promoter
     protein_bind    5..25
                     /dnas_title="lacO"
                     /vntifkey=31
                     /label=lacO
     CDS             complement(2575..3234)
                     /dnas_title="CAT"
                     /vntifkey=4
                     /label=CAT
     RBS             58..63
                     /dnas_title="RBS-1"
                     /vntifkey=32
                     /label=RBS-1
     terminator      2308..2355
                     /dnas_title="T7 Terminator"
                     /vntifkey=43
                     /label=T7 Terminator
     protein_bind    450..470
                     /dnas_title="lacO"
                     /vntifkey=31
                     /label=lacO
     promoter        429..445
                     /dnas_title="T7 promoter"
                     /vntifkey=30
                     /label=T7 promoter
     RBS             501..506
                     /dnas_title="RBS"
                     /vntifkey=32
                     /label=RBS
     CDS             71..364
                     /dnas_title="soFD 1"
                     /vntifkey=4
                     /label=soFD 1
     CDS             515..2260
                     /dnas_title="zmSIR"
                     /vntifkey=4
                     /label=zmSIR
                     /translation="MAKKDASEVKRSKVEIIKEKSNFLRYPLNEELVSEAPNINESAV
                     QLIKFHGSYQQTDRDVRGQKNYSFMLRTKNPCGKVPNQLYLAMDTLADEFGIGTLRLT
                     TRQTFQLHGVLKKNLKTVLSTVIKNMGSTLGACGDLNRNVLAPAAPYVKKDILFAQQT
                     AENIAALLTPQSGAYYDLWVDGEKIMSAEEPPEVTKARNDNSHGTNFPDSPEPIYGTQ
                     YLPRKFKVAVTAAGDNSVDILTNDIGVVVVSDDAGEPIGFNIYVGGGMGRTHRVETTF
                     PRLADPLGYVPKEDILYAIKAIVVTQRENGRRDDRKYSRMKYMIDRWGIDRFRAEVEK
                     YYGKKFESFRPLPEWQFNSYLGWQEQGDGKLFYGVHVDNGRVGGQAKKTLREIIEKYN
                     LDVSITPNQNLILCGIDQAWREPITTALAQAGLLEPKDVDPLNLTAMACPALPLCPLA
                     QTEAERGILPILKRIRAVFNKVGIKDSESVVVRITGCPNGCARPYMAELGFVGDGPKS
                     YQIWLGGTPNQSTLAESFMDKVKLDDIEKVLEPLFTYWNGTRQEGESFGSFTNRTGFD
                     KLKEVVNKWAESPSAA"
     rep_origin      3596..4508
                     /dnas_title="P15A ori"
                     /vntifkey=33
                     /label=P15A ori
ORIGIN      
          1 ggggaattgt gagcggataa caattcccct gtagaaataa ttttgtttaa ctttaataag
         61 gagatatacc atggctgcat ataaagttac tttggtaaca ccaaccggta atgtcgaatt
        121 tcaatgtcct gatgacgtgt acattttaga cgccgctgag gaagagggaa tagatctacc
        181 atattcttgc agagcaggct catgttccag ttgcgccggt aagcttaaaa ctggaagctt
        241 gaaccaggat gaccaatctt tcttagatga tgaccagatc gatgaaggct gggttctaac
        301 atgtgctgca taccctgtat cagacgtcac cattgaaact cataaggagg aagaacttac
        361 agcctaaact agtttaactt aagtcgaaca gaaagtaatc gtattgtaca cggccgcata
        421 atcgaaatta atacgactca ctatagggga attgtgagcg gataacaatt ccccatctta
        481 gtatattagt taagtataag aaggagatat acatatggcg aagaaggatg cttctgaagt
        541 taagcgaagc aaggttgaga taatcaagga aaagagcaac ttcctccggt accctttgaa
        601 cgaggagttg gtctcagagg ccccaaatat caacgagagt gctgttcagc tgatcaagtt
        661 tcatggaagc taccagcaaa ctgaccgaga tgtccgtggg cagaagaatt actcgtttat
        721 gctccggaca aagaaccctt gtgggaaagt tccaaaccaa ctttatttag ctatggatac
        781 actagccgat gagtttggca tcggaacact ccgcctgacg accaggcaga cattccagtt
        841 gcacggtgtt cttaagaaga acttgaagac tgttctaagc actgtcataa agaatatggg
        901 ctcaacattg ggtgcttgtg gcgatctcaa caggaatgta cttgctcctg cagcgcctta
        961 tgtcaaaaaa gatatccttt ttgctcaaca aacagcagag aacattgcag cacttcttac
       1021 accacagtcc ggggcttatt atgacctgtg ggtggatggc gagaagataa tgtcagctga
       1081 agagcctcct gaggtgacaa aagcccgcaa tgacaactcg catggaacga acttccctga
       1141 ctctccggaa ccaatctatg gcacccagta tctaccaagg aagttcaagg ttgcggttac
       1201 cgcggctggt gataactctg ttgatattct gaccaatgac atcggtgttg ttgttgtttc
       1261 agatgatgca ggagaaccta ttggctttaa catctatgtt ggtggtggca tgggaaggac
       1321 acaccgagtg gaaactacat tccctcggct ggctgatcca ttgggttatg ttccaaaaga
       1381 agatatatta tatgctataa aggccattgt cgtcacacag agggaaaatg gaagaaggga
       1441 tgaccgcaag tatagtagga tgaagtatat gattgaccgt tggggaatag ataggtttcg
       1501 ggctgaagtt gaaaaatatt acgggaagaa gtttgaaagt ttccgaccat tgccagagtg
       1561 gcagtttaac agctaccttg gctggcaaga acagggtgat gggaaattat tctatggagt
       1621 gcatgttgat aatggtcgtg ttggtgggca agcaaagaaa actctacgag agataattga
       1681 gaagtataat ttggatgtta gtattacccc aaaccaaaat cttattttat gtgggattga
       1741 tcaagcatgg agagaaccca taactacagc tcttgcacaa gctggcctgc tggaaccgaa
       1801 ggatgtcgac cccttgaatt taactgccat ggcatgccct gccttgccac tgtgcccttt
       1861 ggcacaaaca gaagctgaac gggggatctt acccattctt aaacgaatta gagcagtctt
       1921 caataaggtt ggtatcaagg attcggagtc tgtggttgtg aggataactg gatgccctaa
       1981 tggatgcgct agaccatata tggcagagct tggtttcgtt ggtgatggcc caaaaagtta
       2041 ccagatctgg ctgggtggaa caccaaacca gagtacgcta gcagaatcat ttatggacaa
       2101 ggtgaagctt gatgacatcg agaaggtttt ggagcctctc tttacctatt ggaatggcac
       2161 acgccaggaa ggcgaatctt ttggaagctt cacaaaccga acaggattcg acaaattgaa
       2221 agaggtagtg aataagtggg cagagtcacc gtcagccgca tgagaattcc tgcagtaacc
       2281 taggctgctg ccaccgctga gcaataacta gcataacccc ttggggcctc taaacgggtc
       2341 ttgaggggtt ttttgctgaa acctcaggca tttgagaagc acacggtcac actgcttccg
       2401 gtagtcaata aaccggtaaa ccagcaatag acataagcgg ctatttaacg accctgccct
       2461 gaaccgacga ccgggtcgaa tttgctttcg aatttctgcc attcatccgc ttattatcac
       2521 ttattcaggc gtagcaccag gcgtttaagg gcaccaataa ctgccttaaa aaaattacgc
       2581 cccgccctgc cactcatcgc agtactgttg taattcatta agcattctgc cgacatggaa
       2641 gccatcacag acggcatgat gaacctgaat cgccagcggc atcagcacct tgtcgccttg
       2701 cgtataatat ttgcccatag tgaaaacggg ggcgaagaag ttgtccatat tggccacgtt
       2761 taaatcaaaa ctggtgaaac tcacccaggg attggctgag acgaaaaaca tattctcaat
       2821 aaacccttta gggaaatagg ccaggttttc accgtaacac gccacatctt gcgaatatat
       2881 gtgtagaaac tgccggaaat cgtcgtggta ttcactccag agcgatgaaa acgtttcagt
       2941 ttgctcatgg aaaacggtgt aacaagggtg aacactatcc catatcacca gctcaccgtc
       3001 tttcattgcc atacggaact ccggatgagc attcatcagg cgggcaagaa tgtgaataaa
       3061 ggccggataa aacttgtgct tatttttctt tacggtcttt aaaaaggccg taatatccag
       3121 ctgaacggtc tggttatagg tacattgagc aactgactga aatgcctcaa aatgttcttt
       3181 acgatgccat tgggatatat caacggtggt atatccagtg atttttttct ccattttagc
       3241 ttccttagct cctgaaaatc tcgataactc aaaaaatacg cccggtagtg atcttatttc
       3301 attatggtga aagttggaac ctcttacgtg ccgatcaacg tctcattttc gccaaaagtt
       3361 ggcccagggc ttcccggtat caacagggac accaggattt atttattctg cgaagtgatc
       3421 ttccgtcaca ggtatttatt cggcgcaaag tgcgtcgggt gatgctgcca acttactgat
       3481 ttagtgtatg atggtgtttt tgaggtgctc cagtggcttc tgtttctatc agctgtccct
       3541 cctgttcagc tactgacggg gtggtgcgta acggcaaaag caccgccgga catcagcgct
       3601 agcggagtgt atactggctt actatgttgg cactgatgag ggtgtcagtg aagtgcttca
       3661 tgtggcagga gaaaaaaggc tgcaccggtg cgtcagcaga atatgtgata caggatatat
       3721 tccgcttcct cgctcactga ctcgctacgc tcggtcgttc gactgcggcg agcggaaatg
       3781 gcttacgaac ggggcggaga tttcctggaa gatgccagga agatacttaa cagggaagtg
       3841 agagggccgc ggcaaagccg tttttccata ggctccgccc ccctgacaag catcacgaaa
       3901 tctgacgctc aaatcagtgg tggcgaaacc cgacaggact ataaagatac caggcgtttc
       3961 ccctggcggc tccctcgtgc gctctcctgt tcctgccttt cggtttaccg gtgtcattcc
       4021 gctgttatgg ccgcgtttgt ctcattccac gcctgacact cagttccggg taggcagttc
       4081 gctccaagct ggactgtatg cacgaacccc ccgttcagtc cgaccgctgc gccttatccg
       4141 gtaactatcg tcttgagtcc aacccggaaa gacatgcaaa agcaccactg gcagcagcca
       4201 ctggtaattg atttagagga gttagtcttg aagtcatgcg ccggttaagg ctaaactgaa
       4261 aggacaagtt ttggtgactg cgctcctcca agccagttac ctcggttcaa agagttggta
       4321 gctcagagaa ccttcgaaaa accgccctgc aaggcggttt tttcgttttc agagcaagag
       4381 attacgcgca gaccaaaacg atctcaagaa gatcatctta ttaatcagat aaaatatttc
       4441 tagatttcag tgcaatttat ctcttcaaat gtagcacctg aagtcagccc catacgatat
       4501 aagttgtaat tctcatgtta gtcatgcccc gcgcccaccg gaaggagctg actgggttga
       4561 aggctctcaa gggcatcggt cgagatcccg gtgcctaatg agtgagctaa cttacattaa
       4621 ttgcgttgcg ctcactgccc gctttccagt cgggaaacct gtcgtgccag ctgcattaat
       4681 gaatcggcca acgcgcgggg agaggcggtt tgcgtattgg gcgccagggt ggtttttctt
       4741 ttcaccagtg agacgggcaa cagctgattg cccttcaccg cctggccctg agagagttgc
       4801 agcaagcggt ccacgctggt ttgccccagc aggcgaaaat cctgtttgat ggtggttaac
       4861 ggcgggatat aacatgagct gtcttcggta tcgtcgtatc ccactaccga gatgtccgca
       4921 ccaacgcgca gcccggactc ggtaatggcg cgcattgcgc ccagcgccat ctgatcgttg
       4981 gcaaccagca tcgcagtggg aacgatgccc tcattcagca tttgcatggt ttgttgaaaa
       5041 ccggacatgg cactccagtc gccttcccgt tccgctatcg gctgaatttg attgcgagtg
       5101 agatatttat gccagccagc cagacgcaga cgcgccgaga cagaacttaa tgggcccgct
       5161 aacagcgcga tttgctggtg acccaatgcg accagatgct ccacgcccag tcgcgtaccg
       5221 tcttcatggg agaaaataat actgttgatg ggtgtctggt cagagacatc aagaaataac
       5281 gccggaacat tagtgcaggc agcttccaca gcaatggcat cctggtcatc cagcggatag
       5341 ttaatgatca gcccactgac gcgttgcgcg agaagattgt gcaccgccgc tttacaggct
       5401 tcgacgccgc ttcgttctac catcgacacc accacgctgg cacccagttg atcggcgcga
       5461 gatttaatcg ccgcgacaat ttgcgacggc gcgtgcaggg ccagactgga ggtggcaacg
       5521 ccaatcagca acgactgttt gcccgccagt tgttgtgcca cgcggttggg aatgtaattc
       5581 agctccgcca tcgccgcttc cactttttcc cgcgttttcg cagaaacgtg gctggcctgg
       5641 ttcaccacgc gggaaacggt ctgataagag acaccggcat actctgcgac atcgtataac
       5701 gttactggtt tcacattcac caccctgaat tgactctctt ccgggcgcta tcatgccata
       5761 ccgcgaaagg ttttgcgcca ttcgatggtg tccgggatct cgacgctctc ccttatgcga
       5821 ctcctgcatt aggaaattaa tacgactcac tata
//
