# Supplementary material for: A synthetic system links FeFe-hydrogenases to essential E. coli sulfur metabolism
Source: J Biol Eng. 2011 May 26;5:7. doi: 10.1186/1754-1611-5-7 (PMC3130634; doi:10.1186/1754-1611-5-7)
Supplement: Additional file 1 — Vector sequences. Contains complete sequences for all vectors used in this study and described in table 1. [file 1754-1611-5-7-S1.ZIP › AF2_PlasmidsUsed/pACYC_ew16.gbk]

LOCUS       BioBrick V23.pAC        3824 bp    DNA     circular      2-JUN-2009
DEFINITION  pACYCDUET-1.
SOURCE      
  ORGANISM  
COMMENT     http://www.informaxinc.com/
COMMENT     ORIGDB|GenBank
COMMENT     VNTDATE|275403831|
COMMENT     VNTDBDATE|502127348|
COMMENT     VNTNAME|BioBrick V23.pACYCDuet-1|
COMMENT     VNTAUTHORNAME|Edwin Wintermute|
COMMENT     VNTAUTHOREML|winterm@fas.harvard.edu|
COMMENT     VNTREPLTYPE|Plasmid
COMMENT     VNTEXTCHREPL|Bacteria
FEATURES             Location/Qualifiers
     rep_origin      3470..4382
                     /dnas_title="P15A ori"
                     /vntifkey=33
                     /label=P15A ori
     CDS             complement(4506..5588)
                     /dnas_title="lacI"
                     /vntifkey=4
                     /label=lacI
                     /note="lacI gene"
     promoter        5712..5728
                     /dnas_title="T7 Promoter"
                     /vntifkey=30
                     /label=T7 Promoter
     protein_bind    5..25
                     /dnas_title="lacO"
                     /vntifkey=31
                     /label=lacO
     CDS             complement(2449..3108)
                     /dnas_title="CAT"
                     /vntifkey=4
                     /label=CAT
     RBS             58..63
                     /dnas_title="RBS-1"
                     /vntifkey=32
                     /label=RBS-1
     terminator      2182..2229
                     /dnas_title="T7 Terminator"
                     /vntifkey=43
                     /label=T7 Terminator
     protein_bind    324..344
                     /dnas_title="lacO"
                     /vntifkey=31
                     /label=lacO
     promoter        303..319
                     /dnas_title="T7 promoter"
                     /vntifkey=30
                     /label=T7 promoter
     RBS             375..380
                     /dnas_title="RBS"
                     /vntifkey=32
                     /label=RBS
     CDS             389..2134
                     /dnas_title="zmSIR"
                     /vntifkey=4
                     /label=zmSIR
     CDS             71..238
                     /note="caFD"
                     /translation="MAYKITDACVSCGSCASECPVSAISQGDTQFVIDADTCIECGNC
                     ANVCPVGAPVQE"
ORIGIN      
          1 ggggaattgt gagcggataa caattcccct gtagaaataa ttttgtttaa ctttaataag
         61 gagatatacc ATGGCATATA AAATAACAGA CGCTTGTGTT AGTTGTGGTT CATGTGCTTC
        121 AGAATGTCCA GTTAGCGCTA TAAGCCAAGG AGATACTCAA TTCGTAATTG ATGCTGATAC
        181 ATGCATTGAA TGTGGAAACT GTGCTAATGT TTGCCCAGTA GGAGCTCCAG TTCAAGAGta
        241 aactagttta acttaagtcg aacagaaagt aatcgtattg tacacggccg cataatcgaa
        301 attaatacga ctcactatag gggaattgtg agcggataac aattccccat cttagtatat
        361 tagttaagta taagaaggag atatacatat ggcgaagaag gatgcttctg aagttaagcg
        421 aagcaaggtt gagataatca aggaaaagag caacttcctc cggtaccctt tgaacgagga
        481 gttggtctca gaggccccaa atatcaacga gagtgctgtt cagctgatca agtttcatgg
        541 aagctaccag caaactgacc gagatgtccg tgggcagaag aattactcgt ttatgctccg
        601 gacaaagaac ccttgtggga aagttccaaa ccaactttat ttagctatgg atacactagc
        661 cgatgagttt ggcatcggaa cactccgcct gacgaccagg cagacattcc agttgcacgg
        721 tgttcttaag aagaacttga agactgttct aagcactgtc ataaagaata tgggctcaac
        781 attgggtgct tgtggcgatc tcaacaggaa tgtacttgct cctgcagcgc cttatgtcaa
        841 aaaagatatc ctttttgctc aacaaacagc agagaacatt gcagcacttc ttacaccaca
        901 gtccggggct tattatgacc tgtgggtgga tggcgagaag ataatgtcag ctgaagagcc
        961 tcctgaggtg acaaaagccc gcaatgacaa ctcgcatgga acgaacttcc ctgactctcc
       1021 ggaaccaatc tatggcaccc agtatctacc aaggaagttc aaggttgcgg ttaccgcggc
       1081 tggtgataac tctgttgata ttctgaccaa tgacatcggt gttgttgttg tttcagatga
       1141 tgcaggagaa cctattggct ttaacatcta tgttggtggt ggcatgggaa ggacacaccg
       1201 agtggaaact acattccctc ggctggctga tccattgggt tatgttccaa aagaagatat
       1261 attatatgct ataaaggcca ttgtcgtcac acagagggaa aatggaagaa gggatgaccg
       1321 caagtatagt aggatgaagt atatgattga ccgttgggga atagataggt ttcgggctga
       1381 agttgaaaaa tattacggga agaagtttga aagtttccga ccattgccag agtggcagtt
       1441 taacagctac cttggctggc aagaacaggg tgatgggaaa ttattctatg gagtgcatgt
       1501 tgataatggt cgtgttggtg ggcaagcaaa gaaaactcta cgagagataa ttgagaagta
       1561 taatttggat gttagtatta ccccaaacca aaatcttatt ttatgtggga ttgatcaagc
       1621 atggagagaa cccataacta cagctcttgc acaagctggc ctgctggaac cgaaggatgt
       1681 cgaccccttg aatttaactg ccatggcatg ccctgccttg ccactgtgcc ctttggcaca
       1741 aacagaagct gaacggggga tcttacccat tcttaaacga attagagcag tcttcaataa
       1801 ggttggtatc aaggattcgg agtctgtggt tgtgaggata actggatgcc ctaatggatg
       1861 cgctagacca tatatggcag agcttggttt cgttggtgat ggcccaaaaa gttaccagat
       1921 ctggctgggt ggaacaccaa accagagtac gctagcagaa tcatttatgg acaaggtgaa
       1981 gcttgatgac atcgagaagg ttttggagcc tctctttacc tattggaatg gcacacgcca
       2041 ggaaggcgaa tcttttggaa gcttcacaaa ccgaacagga ttcgacaaat tgaaagaggt
       2101 agtgaataag tgggcagagt caccgtcagc cgcatgagaa ttcctgcagt aacctaggct
       2161 gctgccaccg ctgagcaata actagcataa ccccttgggg cctctaaacg ggtcttgagg
       2221 ggttttttgc tgaaacctca ggcatttgag aagcacacgg tcacactgct tccggtagtc
       2281 aataaaccgg taaaccagca atagacataa gcggctattt aacgaccctg ccctgaaccg
       2341 acgaccgggt cgaatttgct ttcgaatttc tgccattcat ccgcttatta tcacttattc
       2401 aggcgtagca ccaggcgttt aagggcacca ataactgcct taaaaaaatt acgccccgcc
       2461 ctgccactca tcgcagtact gttgtaattc attaagcatt ctgccgacat ggaagccatc
       2521 acagacggca tgatgaacct gaatcgccag cggcatcagc accttgtcgc cttgcgtata
       2581 atatttgccc atagtgaaaa cgggggcgaa gaagttgtcc atattggcca cgtttaaatc
       2641 aaaactggtg aaactcaccc agggattggc tgagacgaaa aacatattct caataaaccc
       2701 tttagggaaa taggccaggt tttcaccgta acacgccaca tcttgcgaat atatgtgtag
       2761 aaactgccgg aaatcgtcgt ggtattcact ccagagcgat gaaaacgttt cagtttgctc
       2821 atggaaaacg gtgtaacaag ggtgaacact atcccatatc accagctcac cgtctttcat
       2881 tgccatacgg aactccggat gagcattcat caggcgggca agaatgtgaa taaaggccgg
       2941 ataaaacttg tgcttatttt tctttacggt ctttaaaaag gccgtaatat ccagctgaac
       3001 ggtctggtta taggtacatt gagcaactga ctgaaatgcc tcaaaatgtt ctttacgatg
       3061 ccattgggat atatcaacgg tggtatatcc agtgattttt ttctccattt tagcttcctt
       3121 agctcctgaa aatctcgata actcaaaaaa tacgcccggt agtgatctta tttcattatg
       3181 gtgaaagttg gaacctctta cgtgccgatc aacgtctcat tttcgccaaa agttggccca
       3241 gggcttcccg gtatcaacag ggacaccagg atttatttat tctgcgaagt gatcttccgt
       3301 cacaggtatt tattcggcgc aaagtgcgtc gggtgatgct gccaacttac tgatttagtg
       3361 tatgatggtg tttttgaggt gctccagtgg cttctgtttc tatcagctgt ccctcctgtt
       3421 cagctactga cggggtggtg cgtaacggca aaagcaccgc cggacatcag cgctagcgga
       3481 gtgtatactg gcttactatg ttggcactga tgagggtgtc agtgaagtgc ttcatgtggc
       3541 aggagaaaaa aggctgcacc ggtgcgtcag cagaatatgt gatacaggat atattccgct
       3601 tcctcgctca ctgactcgct acgctcggtc gttcgactgc ggcgagcgga aatggcttac
       3661 gaacggggcg gagatttcct ggaagatgcc aggaagatac ttaacaggga agtgagaggg
       3721 ccgcggcaaa gccgtttttc cataggctcc gcccccctga caagcatcac gaaatctgac
       3781 gctcaaatca gtggtggcga aacccgacag gactataaag ataccaggcg tttcccctgg
       3841 cggctccctc gtgcgctctc ctgttcctgc ctttcggttt accggtgtca ttccgctgtt
       3901 atggccgcgt ttgtctcatt ccacgcctga cactcagttc cgggtaggca gttcgctcca
       3961 agctggactg tatgcacgaa ccccccgttc agtccgaccg ctgcgcctta tccggtaact
       4021 atcgtcttga gtccaacccg gaaagacatg caaaagcacc actggcagca gccactggta
       4081 attgatttag aggagttagt cttgaagtca tgcgccggtt aaggctaaac tgaaaggaca
       4141 agttttggtg actgcgctcc tccaagccag ttacctcggt tcaaagagtt ggtagctcag
       4201 agaaccttcg aaaaaccgcc ctgcaaggcg gttttttcgt tttcagagca agagattacg
       4261 cgcagaccaa aacgatctca agaagatcat cttattaatc agataaaata tttctagatt
       4321 tcagtgcaat ttatctcttc aaatgtagca cctgaagtca gccccatacg atataagttg
       4381 taattctcat gttagtcatg ccccgcgccc accggaagga gctgactggg ttgaaggctc
       4441 tcaagggcat cggtcgagat cccggtgcct aatgagtgag ctaacttaca ttaattgcgt
       4501 tgcgctcact gcccgctttc cagtcgggaa acctgtcgtg ccagctgcat taatgaatcg
       4561 gccaacgcgc ggggagaggc ggtttgcgta ttgggcgcca gggtggtttt tcttttcacc
       4621 agtgagacgg gcaacagctg attgcccttc accgcctggc cctgagagag ttgcagcaag
       4681 cggtccacgc tggtttgccc cagcaggcga aaatcctgtt tgatggtggt taacggcggg
       4741 atataacatg agctgtcttc ggtatcgtcg tatcccacta ccgagatgtc cgcaccaacg
       4801 cgcagcccgg actcggtaat ggcgcgcatt gcgcccagcg ccatctgatc gttggcaacc
       4861 agcatcgcag tgggaacgat gccctcattc agcatttgca tggtttgttg aaaaccggac
       4921 atggcactcc agtcgccttc ccgttccgct atcggctgaa tttgattgcg agtgagatat
       4981 ttatgccagc cagccagacg cagacgcgcc gagacagaac ttaatgggcc cgctaacagc
       5041 gcgatttgct ggtgacccaa tgcgaccaga tgctccacgc ccagtcgcgt accgtcttca
       5101 tgggagaaaa taatactgtt gatgggtgtc tggtcagaga catcaagaaa taacgccgga
       5161 acattagtgc aggcagcttc cacagcaatg gcatcctggt catccagcgg atagttaatg
       5221 atcagcccac tgacgcgttg cgcgagaaga ttgtgcaccg ccgctttaca ggcttcgacg
       5281 ccgcttcgtt ctaccatcga caccaccacg ctggcaccca gttgatcggc gcgagattta
       5341 atcgccgcga caatttgcga cggcgcgtgc agggccagac tggaggtggc aacgccaatc
       5401 agcaacgact gtttgcccgc cagttgttgt gccacgcggt tgggaatgta attcagctcc
       5461 gccatcgccg cttccacttt ttcccgcgtt ttcgcagaaa cgtggctggc ctggttcacc
       5521 acgcgggaaa cggtctgata agagacaccg gcatactctg cgacatcgta taacgttact
       5581 ggtttcacat tcaccaccct gaattgactc tcttccgggc gctatcatgc cataccgcga
       5641 aaggttttgc gccattcgat ggtgtccggg atctcgacgc tctcccttat gcgactcctg
       5701 cattaggaaa ttaatacgac tcactata
//
