# Supplementary material for: A synthetic system links FeFe-hydrogenases to essential E. coli sulfur metabolism
Source: J Biol Eng. 2011 May 26;5:7. doi: 10.1186/1754-1611-5-7 (PMC3130634; doi:10.1186/1754-1611-5-7)
Supplement: Additional file 1 — Vector sequences. Contains complete sequences for all vectors used in this study and described in table 1. [file 1754-1611-5-7-S1.ZIP › AF2_PlasmidsUsed/pACYC_ew17.gbk]

LOCUS       BioBrick V23.pAC        3824 bp    DNA     circular      2-JUN-2009
DEFINITION  pACYCDUET-1.
SOURCE      
  ORGANISM  
COMMENT     http://www.informaxinc.com/
COMMENT     ORIGDB|GenBank
COMMENT     VNTDATE|275403831|
COMMENT     VNTDBDATE|502127348|
COMMENT     VNTNAME|BioBrick V23.pACYCDuet-1|
COMMENT     VNTAUTHORNAME|Edwin Wintermute|
COMMENT     VNTAUTHOREML|winterm@fas.harvard.edu|
COMMENT     VNTREPLTYPE|Plasmid
COMMENT     VNTEXTCHREPL|Bacteria
FEATURES             Location/Qualifiers
     rep_origin      3311..4223
                     /dnas_title="P15A ori"
                     /vntifkey=33
                     /label=P15A ori
     CDS             complement(4347..5429)
                     /dnas_title="lacI"
                     /vntifkey=4
                     /label=lacI
                     /note="lacI gene"
     promoter        5553..5569
                     /dnas_title="T7 Promoter"
                     /vntifkey=30
                     /label=T7 Promoter
     protein_bind    5..25
                     /dnas_title="lacO"
                     /vntifkey=31
                     /label=lacO
     CDS             complement(2290..2949)
                     /dnas_title="CAT"
                     /vntifkey=4
                     /label=CAT
     RBS             58..63
                     /dnas_title="RBS-1"
                     /vntifkey=32
                     /label=RBS-1
     terminator      2023..2070
                     /dnas_title="T7 Terminator"
                     /vntifkey=43
                     /label=T7 Terminator
     protein_bind    166..186
                     /dnas_title="lacO"
                     /vntifkey=31
                     /label=lacO
     promoter        145..161
                     /dnas_title="T7 promoter"
                     /vntifkey=30
                     /label=T7 promoter
     RBS             217..222
                     /dnas_title="RBS"
                     /vntifkey=32
                     /label=RBS
     CDS             231..1976
                     /dnas_title="zmSIR"
                     /vntifkey=4
                     /label=zmSIR
ORIGIN      
          1 ggggaattgt gagcggataa caattcccct gtagaaataa ttttgtttaa ctttaataag
         61 gagatatacc atgggcgcgg ccgcactagt taacttaagt cgaacagaaa gtaatcgtat
        121 tgtacacggc cgcataatcg aaattaatac gactcactat aggggaattg tgagcggata
        181 acaattcccc atcttagtat attagttaag tataagaagg agatatacat atggcgaaga
        241 aggatgcttc tgaagttaag cgaagcaagg ttgagataat caaggaaaag agcaacttcc
        301 tccggtaccc tttgaacgag gagttggtct cagaggcccc aaatatcaac gagagtgctg
        361 ttcagctgat caagtttcat ggaagctacc agcaaactga ccgagatgtc cgtgggcaga
        421 agaattactc gtttatgctc cggacaaaga acccttgtgg gaaagttcca aaccaacttt
        481 atttagctat ggatacacta gccgatgagt ttggcatcgg aacactccgc ctgacgacca
        541 ggcagacatt ccagttgcac ggtgttctta agaagaactt gaagactgtt ctaagcactg
        601 tcataaagaa tatgggctca acattgggtg cttgtggcga tctcaacagg aatgtacttg
        661 ctcctgcagc gccttatgtc aaaaaagata tcctttttgc tcaacaaaca gcagagaaca
        721 ttgcagcact tcttacacca cagtccgggg cttattatga cctgtgggtg gatggcgaga
        781 agataatgtc agctgaagag cctcctgagg tgacaaaagc ccgcaatgac aactcgcatg
        841 gaacgaactt ccctgactct ccggaaccaa tctatggcac ccagtatcta ccaaggaagt
        901 tcaaggttgc ggttaccgcg gctggtgata actctgttga tattctgacc aatgacatcg
        961 gtgttgttgt tgtttcagat gatgcaggag aacctattgg ctttaacatc tatgttggtg
       1021 gtggcatggg aaggacacac cgagtggaaa ctacattccc tcggctggct gatccattgg
       1081 gttatgttcc aaaagaagat atattatatg ctataaaggc cattgtcgtc acacagaggg
       1141 aaaatggaag aagggatgac cgcaagtata gtaggatgaa gtatatgatt gaccgttggg
       1201 gaatagatag gtttcgggct gaagttgaaa aatattacgg gaagaagttt gaaagtttcc
       1261 gaccattgcc agagtggcag tttaacagct accttggctg gcaagaacag ggtgatggga
       1321 aattattcta tggagtgcat gttgataatg gtcgtgttgg tgggcaagca aagaaaactc
       1381 tacgagagat aattgagaag tataatttgg atgttagtat taccccaaac caaaatctta
       1441 ttttatgtgg gattgatcaa gcatggagag aacccataac tacagctctt gcacaagctg
       1501 gcctgctgga accgaaggat gtcgacccct tgaatttaac tgccatggca tgccctgcct
       1561 tgccactgtg ccctttggca caaacagaag ctgaacgggg gatcttaccc attcttaaac
       1621 gaattagagc agtcttcaat aaggttggta tcaaggattc ggagtctgtg gttgtgagga
       1681 taactggatg ccctaatgga tgcgctagac catatatggc agagcttggt ttcgttggtg
       1741 atggcccaaa aagttaccag atctggctgg gtggaacacc aaaccagagt acgctagcag
       1801 aatcatttat ggacaaggtg aagcttgatg acatcgagaa ggttttggag cctctcttta
       1861 cctattggaa tggcacacgc caggaaggcg aatcttttgg aagcttcaca aaccgaacag
       1921 gattcgacaa attgaaagag gtagtgaata agtgggcaga gtcaccgtca gccgcatgag
       1981 aattctgcag taacctaggc tgctgccacc gctgagcaat aactagcata accccttggg
       2041 gcctctaaac gggtcttgag gggttttttg ctgaaacctc aggcatttga gaagcacacg
       2101 gtcacactgc ttccggtagt caataaaccg gtaaaccagc aatagacata agcggctatt
       2161 taacgaccct gccctgaacc gacgaccggg tcgaatttgc tttcgaattt ctgccattca
       2221 tccgcttatt atcacttatt caggcgtagc accaggcgtt taagggcacc aataactgcc
       2281 ttaaaaaaat tacgccccgc cctgccactc atcgcagtac tgttgtaatt cattaagcat
       2341 tctgccgaca tggaagccat cacagacggc atgatgaacc tgaatcgcca gcggcatcag
       2401 caccttgtcg ccttgcgtat aatatttgcc catagtgaaa acgggggcga agaagttgtc
       2461 catattggcc acgtttaaat caaaactggt gaaactcacc cagggattgg ctgagacgaa
       2521 aaacatattc tcaataaacc ctttagggaa ataggccagg ttttcaccgt aacacgccac
       2581 atcttgcgaa tatatgtgta gaaactgccg gaaatcgtcg tggtattcac tccagagcga
       2641 tgaaaacgtt tcagtttgct catggaaaac ggtgtaacaa gggtgaacac tatcccatat
       2701 caccagctca ccgtctttca ttgccatacg gaactccgga tgagcattca tcaggcgggc
       2761 aagaatgtga ataaaggccg gataaaactt gtgcttattt ttctttacgg tctttaaaaa
       2821 ggccgtaata tccagctgaa cggtctggtt ataggtacat tgagcaactg actgaaatgc
       2881 ctcaaaatgt tctttacgat gccattggga tatatcaacg gtggtatatc cagtgatttt
       2941 tttctccatt ttagcttcct tagctcctga aaatctcgat aactcaaaaa atacgcccgg
       3001 tagtgatctt atttcattat ggtgaaagtt ggaacctctt acgtgccgat caacgtctca
       3061 ttttcgccaa aagttggccc agggcttccc ggtatcaaca gggacaccag gatttattta
       3121 ttctgcgaag tgatcttccg tcacaggtat ttattcggcg caaagtgcgt cgggtgatgc
       3181 tgccaactta ctgatttagt gtatgatggt gtttttgagg tgctccagtg gcttctgttt
       3241 ctatcagctg tccctcctgt tcagctactg acggggtggt gcgtaacggc aaaagcaccg
       3301 ccggacatca gcgctagcgg agtgtatact ggcttactat gttggcactg atgagggtgt
       3361 cagtgaagtg cttcatgtgg caggagaaaa aaggctgcac cggtgcgtca gcagaatatg
       3421 tgatacagga tatattccgc ttcctcgctc actgactcgc tacgctcggt cgttcgactg
       3481 cggcgagcgg aaatggctta cgaacggggc ggagatttcc tggaagatgc caggaagata
       3541 cttaacaggg aagtgagagg gccgcggcaa agccgttttt ccataggctc cgcccccctg
       3601 acaagcatca cgaaatctga cgctcaaatc agtggtggcg aaacccgaca ggactataaa
       3661 gataccaggc gtttcccctg gcggctccct cgtgcgctct cctgttcctg cctttcggtt
       3721 taccggtgtc attccgctgt tatggccgcg tttgtctcat tccacgcctg acactcagtt
       3781 ccgggtaggc agttcgctcc aagctggact gtatgcacga accccccgtt cagtccgacc
       3841 gctgcgcctt atccggtaac tatcgtcttg agtccaaccc ggaaagacat gcaaaagcac
       3901 cactggcagc agccactggt aattgattta gaggagttag tcttgaagtc atgcgccggt
       3961 taaggctaaa ctgaaaggac aagttttggt gactgcgctc ctccaagcca gttacctcgg
       4021 ttcaaagagt tggtagctca gagaaccttc gaaaaaccgc cctgcaaggc ggttttttcg
       4081 ttttcagagc aagagattac gcgcagacca aaacgatctc aagaagatca tcttattaat
       4141 cagataaaat atttctagat ttcagtgcaa tttatctctt caaatgtagc acctgaagtc
       4201 agccccatac gatataagtt gtaattctca tgttagtcat gccccgcgcc caccggaagg
       4261 agctgactgg gttgaaggct ctcaagggca tcggtcgaga tcccggtgcc taatgagtga
       4321 gctaacttac attaattgcg ttgcgctcac tgcccgcttt ccagtcggga aacctgtcgt
       4381 gccagctgca ttaatgaatc ggccaacgcg cggggagagg cggtttgcgt attgggcgcc
       4441 agggtggttt ttcttttcac cagtgagacg ggcaacagct gattgccctt caccgcctgg
       4501 ccctgagaga gttgcagcaa gcggtccacg ctggtttgcc ccagcaggcg aaaatcctgt
       4561 ttgatggtgg ttaacggcgg gatataacat gagctgtctt cggtatcgtc gtatcccact
       4621 accgagatgt ccgcaccaac gcgcagcccg gactcggtaa tggcgcgcat tgcgcccagc
       4681 gccatctgat cgttggcaac cagcatcgca gtgggaacga tgccctcatt cagcatttgc
       4741 atggtttgtt gaaaaccgga catggcactc cagtcgcctt cccgttccgc tatcggctga
       4801 atttgattgc gagtgagata tttatgccag ccagccagac gcagacgcgc cgagacagaa
       4861 cttaatgggc ccgctaacag cgcgatttgc tggtgaccca atgcgaccag atgctccacg
       4921 cccagtcgcg taccgtcttc atgggagaaa ataatactgt tgatgggtgt ctggtcagag
       4981 acatcaagaa ataacgccgg aacattagtg caggcagctt ccacagcaat ggcatcctgg
       5041 tcatccagcg gatagttaat gatcagccca ctgacgcgtt gcgcgagaag attgtgcacc
       5101 gccgctttac aggcttcgac gccgcttcgt tctaccatcg acaccaccac gctggcaccc
       5161 agttgatcgg cgcgagattt aatcgccgcg acaatttgcg acggcgcgtg cagggccaga
       5221 ctggaggtgg caacgccaat cagcaacgac tgtttgcccg ccagttgttg tgccacgcgg
       5281 ttgggaatgt aattcagctc cgccatcgcc gcttccactt tttcccgcgt tttcgcagaa
       5341 acgtggctgg cctggttcac cacgcgggaa acggtctgat aagagacacc ggcatactct
       5401 gcgacatcgt ataacgttac tggtttcaca ttcaccaccc tgaattgact ctcttccggg
       5461 cgctatcatg ccataccgcg aaaggttttg cgccattcga tggtgtccgg gatctcgacg
       5521 ctctccctta tgcgactcct gcattaggaa attaatacga ctcactata
//
