# Supplementary material for: A synthetic system links FeFe-hydrogenases to essential E. coli sulfur metabolism
Source: J Biol Eng. 2011 May 26;5:7. doi: 10.1186/1754-1611-5-7 (PMC3130634; doi:10.1186/1754-1611-5-7)
Supplement: Additional file 1 — Vector sequences. Contains complete sequences for all vectors used in this study and described in table 1. [file 1754-1611-5-7-S1.ZIP › AF2_PlasmidsUsed/pACYC_ew18.gbk]

LOCUS       A4'                     8807 bp    DNA     circular      2-JUN-2009
DEFINITION  pACYCDUET-1.
SOURCE      
  ORGANISM  
COMMENT     http://www.informaxinc.com/
COMMENT     ORIGDB|GenBank
COMMENT     VNTDATE|275403831|
COMMENT     VNTDBDATE|514141264|
COMMENT     VNTNAME|A4'|
COMMENT     VNTAUTHORNAME|Edwin Wintermute|
COMMENT     VNTAUTHOREML|winterm@fas.harvard.edu|
COMMENT     VNTREPLTYPE|Plasmid
COMMENT     VNTEXTCHREPL|Bacteria
FEATURES             Location/Qualifiers
     rep_origin      6549..7461
                     /dnas_title="P15A ori"
                     /vntifkey=33
                     /label=P15A ori
     CDS             complement(7585..8667)
                     /dnas_title="lacI"
                     /vntifkey=4
                     /label=lacI
                     /note="lacI gene"
     promoter        8791..8807
                     /dnas_title="T7 Promoter"
                     /vntifkey=30
                     /label=T7 Promoter
     protein_bind    5..25
                     /dnas_title="lacO"
                     /vntifkey=31
                     /label=lacO
     CDS             complement(5528..6187)
                     /dnas_title="CAT"
                     /vntifkey=4
                     /label=CAT
     RBS             58..63
                     /dnas_title="RBS-1"
                     /vntifkey=32
                     /label=RBS-1
     terminator      5261..5308
                     /dnas_title="T7 Terminator"
                     /vntifkey=43
                     /label=T7 Terminator
     protein_bind    3518..3538
                     /dnas_title="lacO"
                     /vntifkey=31
                     /label=lacO
     promoter        3497..3513
                     /dnas_title="T7 promoter"
                     /vntifkey=30
                     /label=T7 promoter
     RBS             3569..3574
                     /dnas_title="RBS"
                     /vntifkey=32
                     /label=RBS
     CDS             71..3436
                     /dnas_title="crHydEF"
                     /vntifkey=4
                     /label=HydEF
                     /translation="MGAAASRAAHASASKATPDVPVDDLPPAHARAAVAAANRRARAM
                     ASAEAAAETLGDFLGLGKGGLSPGATANLDREQVLGVLEAVWRRGDLNLERALYSHAN
                     AVTNKYCGGGVYYRGLVEFSNICQNDCSYCGIRNNQKEVWRYTMPVEEVVEVAKWALE
                     NGIRNIMLQGGELKTEQRLAYLEACVRAIREETTQLDLEMRARAASTTTAEAAASAQA
                     DAEAKRGEPELGVVVSLSVGELPMEQYERLFRAGARRYLIRIETSNPDLYAALHPEPM
                     SWHARVECLRNLKKAGYMLGTGVMVGLPGQTLHDLAGDVMFFRDIKADMIGMGPFITQ
                     PGTPATDKWTALYPNANKNSHMKSMFDLTTAMNALVRITMGNVNISATTALQAIIPTG
                     REIALERGANVVMPILTPTQYRESYQLYEGKPCITDTAVQCRRCLDMRLHSVGKTSAA
                     GVWGDPASFLHPIVGVPVPHDLSSPALAAAASADFHEVGAGPWNPIRLERLVEVPDRY
                     PDPDNHGRKKAGAGKGGKAHDSHDDGDHDDHHHHHGAAPAGAAAGKGTGAAAIGGGAG
                     ASRQRVAGAAAASARLCAGARRAGRVVASPLRPAAACRGVAVKAAAAAAGEDAGAGTS
                     GVGSNIVTSPGIASTTAHGVPRINIGVFGVMNAGKSTLVNALAQQEACIVDSTPGTTA
                     DVKTVLLELHALGPAKLLDTAGLDEVGGLGDKKRRKALNTLKECDVAVLVVDTDTAAA
                     AIKSGRLAEALEWESKVMEQAHKYNVSPVLLLNVKSRGLPEAQAASMLEAVAGMLDPS
                     KQIPRMSLDLASTPLHERSTITSAFVKEGAVRSSRYGAPLPGCLPRWSLGRNARLLMV
                     IPMDAETPGGRLLRPQAQVMEEAIRHWATVLSVRLDLDAARGKLGPEACEMERQRFDG
                     VIAMMERNDGPTLVVTDSQAIDVVHPWTLDRSSGRPLVPITTFSIAMAYQQNGGRLDP
                     FVEGLEALETLQDGDRVLISEACNHNRITSACNDIGMVQIPNKLEAALGGKKLQIEHA
                     FGREFPELESGGMDGLKLAIHCGGCMIDAQKMQQRMKDLHEAGVPVTNYGVFFSWAAW
                     PDALRRALEPWGVEPPVGTPATPAAAPATAASGV"
     CDS             3586..5229
                     /dnas_title="crHydG"
                     /vntifkey=4
                     /label=HydG
                     /translation="EFAAASRTAHGKASATREYAGDFLPGTTISHAWSVERETHHRYR
                     NPAEWINEAAIHKALETSKADAQDAGRVREILAKAKEKAFVTEHAPVNAESKSEFVQG
                     LTLEECATLINVDSNNVELMNEIFDTALAIKERIYGNRVVLFAPLYIANHCMNTCTYC
                     AFRSANKGMERSILTDDDLREEVAALQRQGHRRILALTGEHPKYTFDNFLHAVNVIAS
                     VKTEPEGSIRRINVEIPPLSVSDMRRLKNTDSVGTFVLFQETYHRDTFKVMHPSGPKS
                     DFDFRVLTQDRAMRAGLDDVGIGALFGLYDYRYEVCAMLMHSEHLEREYNAGPHTISV
                     PRMRPADGSELSIAPPYPVNDADFMKLVAVLRIAVPYTGMILSTRESPEMRSALLKCG
                     MSQMSAGSRTDVGAYHKDHTLSTEANLSKLAGQFTLQDERPTNEIVKWLMEEGYVPSW
                     CTACYRQGRTGEDFMNICKAGDIHDFCHPNSLLTLQEYLMDYADPDLRKKGEQVIARE
                     MGPDASEPLSAQSRKRLERKMKQVLEGEHDVYLTSSGRCR"
ORIGIN      
          1 ggggaattgt gagcggataa caattcccct gtagaaataa ttttgtttaa ctttaataag
         61 gagatatacc atgggcgcgg ccgcatctag agctgcacat gcctctgctt caaaagcaac
        121 tccagatgtt cctgtagacg atcttccacc tgcccacgct agagcagccg tcgccgcagc
        181 taataggaga gccagggcaa tggcttccgc cgaagcagct gccgagacat taggtgactt
        241 tctaggactt ggcaagggtg gattgagtcc aggcgcaacc gctaacttag atagagaaca
        301 agtgctaggt gttcttgagg ccgtatggag aaggggtgac ttgaatttag aaagagcatt
        361 gtatagccat gctaacgccg tcactaataa atactgtgga ggcggtgtgt attacagagg
        421 attagttgag ttctctaaca tttgccagaa tgattgttca tattgcggta taaggaacaa
        481 tcaaaaggag gtatggagat acacaatgcc tgtcgaagaa gttgtggagg ttgcaaaatg
        541 ggccctagaa aacggcatca ggaatattat gcttcagggt ggagaactta agaccgagca
        601 aagattagct tacctagaag cctgtgtaag agcaataagg gaggaaacta cacaattgga
        661 tttagaaatg agagctagag ccgcatccac cactacagct gaggccgcag ctagtgcaca
        721 ggctgacgcc gaagcaaaaa ggggtgaacc agagcttggc gtcgtggtta gcttgtctgt
        781 aggtgaatta cctatggaac aatacgagag actatttaga gctggagcca ggagatatct
        841 tatcaggatt gaaacctcaa atccagattt gtacgcagct ttacaccctg aaccaatgtc
        901 ctggcatgcc agagtcgagt gcctaagaaa cttgaagaaa gcaggttata tgttaggcac
        961 tggagttatg gtgggccttc ctggccaaac attgcacgac ttagctggtg atgttatgtt
       1021 ctttagggat ataaaggccg acatgatcgg aatgggtcca ttcattactc agcctggcac
       1081 cccagcaaca gataaatgga ctgctctata cccaaatgct aacaagaata gtcatatgaa
       1141 atctatgttt gacttgacca cagccatgaa cgcattagta agaattacta tgggtaatgt
       1201 caacataagc gctacaaccg cccttcaagc aatcattcct actggaagag aaatagccct
       1261 agagaggggt gccaatgtgg ttatgccaat cttgacacct actcagtata gagaatcata
       1321 ccaattatat gaaggcaagc catgtattac cgatacagca gtacaatgta gaaggtgcct
       1381 tgatatgaga ttgcattccg tcggaaaaac cagtgctgcc ggtgtttggg gtgaccctgc
       1441 atctttctta cacccaatag tgggcgttcc tgtaccacat gatctatcat ctcctgcttt
       1501 ggccgcagct gccagcgcag actttcacga ggtcggagct ggtccatgga accctatcag
       1561 gttagaaaga cttgttgaag tgccagatag ataccctgat ccagacaatc atggtaggaa
       1621 aaaggccggc gcaggaaaag gcggcaaggc tcacgattcc catgacgatg gagatcatga
       1681 cgatcaccat caccatcatg gtgccgcacc agctggtgcc gcagctggca aaggaaccgg
       1741 tgccgcagct attggcggcg gagccggtgc tagcagacag agagtagctg gcgccgcagc
       1801 tgcctcagca aggttgtgtg ctggagccag aagagcaggt agggtcgttg cttctcctct
       1861 aagaccagcc gcagcttgca ggggtgtggc cgttaaggca gctgctgccg cagctggcga
       1921 ggacgccgga gcaggtacaa gcggtgtagg ctccaatatt gtcaccagtc ctggaatagc
       1981 ttcaaccaca gcccacggtg ttccaagaat caacattggc gtgttcggag taatgaatgc
       2041 aggtaaatct actttagtca acgctttggc ccaacaagaa gcatgtatag ttgatagcac
       2101 ccctggtaca actgctgacg tcaagaccgt tcttttagaa ctacatgcat tgggcccagc
       2161 taaattactt gatacagccg gattggatga ggtaggtggt ctaggcgaca agaaaagaag
       2221 gaaggcatta aatactttga aagaatgcga tgtcgctgtt cttgtggtag acaccgatac
       2281 agccgcagct gccatcaaat ccggaagatt agcagaggcc ctagaatggg aaagtaaggt
       2341 catggagcag gctcacaaat acaacgtttc acctgtgttg ttattgaatg taaagagcag
       2401 aggccttcca gaagcccaag cagccagcat gctagaagcc gttgcaggca tgttagatcc
       2461 ttccaaacag attccaagga tgtcattgga cttagcttct actcctcttc atgagagaag
       2521 tacaataact agcgcctttg tcaaggaagg agcagttagg tcctcaagat acggtgctcc
       2581 actacctggt tgtttgccaa gatggtcttt aggcaggaac gccagattgc ttatggtgat
       2641 tccaatggat gcagaaaccc ctggaggtag actattaagg ccacaagctc aagtaatgga
       2701 ggaagccatc agacactggg caacagtctt gagtgttaga ttagacttgg atgctgccag
       2761 gggtaaactt ggccctgaag catgtgagat ggaaagacag aggttcgatg gagtaattgc
       2821 tatgatggag agaaatgacg gtccaactct agttgtgacc gattctcaag ccatagacgt
       2881 cgttcatcct tggacattag atagatcctc aggcaggcca ttggtgccta tcactacctt
       2941 tagtattgca atggcttatc aacagaacgg aggtagactt gatccatttg tagaaggcct
       3001 agaagcctta gagacattgc aagacggcga tagagtctta atatctgaag catgcaatca
       3061 taataggatc acttcagctt gtaacgacat tggaatggtt caaataccta ataagttgga
       3121 agctgcactt ggtggtaaaa agctacagat tgagcacgct ttcggcagag aatttccaga
       3181 attagagtct ggaggtatgg atggcttgaa acttgccatc cattgcggag gttgtatgat
       3241 tgatgcacaa aagatgcagc aaagaatgaa agacctacac gaagctggtg tacctgttac
       3301 caactatggc gtgttcttta gctgggccgc atggccagat gctttaagga gagccttgga
       3361 accttgggga gtcgagcctc cagttggtac acctgcaact ccagctgccg cacctgctac
       3421 cgccgcatcc ggtgtgacta gttaacttaa gtcgaacaga aagtaatcgt attgtacacg
       3481 gccgcataat cgaaattaat acgactcact ataggggaat tgtgagcgga taacaattcc
       3541 ccatcttagt atattagtta agtataagaa ggagatatac atatggaatt cgcggccgca
       3601 tctagaactg ctcatggtaa agcatctgcc acaagagaat atgctggaga ttttttgcca
       3661 ggcaccacta tttcacacgc atggtccgtt gagagggaaa cacatcacag atacaggaat
       3721 cctgccgagt ggataaacga agctgcaatc cataaggcct tagaaaccag taaagctgac
       3781 gcacaagatg ctggtagagt aagagagatt ctagccaagg caaaagaaaa ggctttcgtc
       3841 actgaacacg ccccagtgaa tgcagagagc aaatctgaat ttgttcaggg acttacattg
       3901 gaagagtgtg ctaccttaat aaacgtagac tcaaataacg tcgaactaat gaatgagatc
       3961 ttcgatactg cccttgcaat taaggaaagg atatatggca acagagtggt tttgtttgct
       4021 cctttataca tcgccaatca ttgcatgaac acatgtacct attgcgcatt cagatccgct
       4081 aataaaggta tggaaaggag tattttgact gacgatgatt taagagagga agtagccgca
       4141 ctacaaaggc agggtcatag aaggattctt gctttgacag gagaacaccc aaagtacact
       4201 tttgacaatt tcttacatgc tgtcaacgtt atagccagcg tgaaaaccga gcctgaaggc
       4261 tctatcagga gaattaatgt tgaaatccca cctctatcag tatccgatat gagaaggttg
       4321 aagaacacag acagtgtcgg tacttttgtg ttattccaag agacctatca cagagataca
       4381 tttaaagtta tgcatccatc tggacctaag agcgatttcg actttagagt acttactcaa
       4441 gatagggcaa tgagagctgg tttggacgat gtcggcatcg gtgccttatt tggactatac
       4501 gattataggt acgaagtttg tgcaatgctt atgcactcag aacatttgga gagagaatat
       4561 aatgctggtc cacatacaat ttccgtgcct agaatgaggc cagccgacgg cagtgagtta
       4621 tctatagcac ctccataccc agttaacgat gctgacttca tgaagctagt agcagtcttg
       4681 agaatcgctg tgccttatac cggtatgatt ttatcaacta gagaatctcc agaaatgagg
       4741 agcgcccttt tgaaatgcgg aatgtcccag atgagtgcag gttcaagaac agatgttggc
       4801 gcttaccaca aggatcatac tttatctacc gaggccaatc taagcaaatt ggcaggacaa
       4861 tttacattac aagacgaaag acctactaac gaaattgtaa agtggcttat ggaggaaggt
       4921 tatgtcccat cctggtgtac cgcttgttac aggcagggca gaacaggtga agatttcatg
       4981 aatatatgca aagccggaga catccacgat ttttgtcatc ctaacagtct attgacttta
       5041 caagagtatc ttatggatta cgcagaccca gatttgagga agaaaggtga acaggttatt
       5101 gctagagaga tgggccctga cgcctcagaa ccattatctg cacaaagcag aaagaggcta
       5161 gaaagaaaaa tgaagcaagt gttggagggt gaacatgatg tttatttaac tagtagcggc
       5221 cgctgcagaa acctaggctg ctgccaccgc tgagcaataa ctagcataac cccttggggc
       5281 ctctaaacgg gtcttgaggg gttttttgct gaaacctcag gcatttgaga agcacacggt
       5341 cacactgctt ccggtagtca ataaaccggt aaaccagcaa tagacataag cggctattta
       5401 acgaccctgc cctgaaccga cgaccgggtc gaatttgctt tcgaatttct gccattcatc
       5461 cgcttattat cacttattca ggcgtagcac caggcgttta agggcaccaa taactgcctt
       5521 aaaaaaatta cgccccgccc tgccactcat cgcagtactg ttgtaattca ttaagcattc
       5581 tgccgacatg gaagccatca cagacggcat gatgaacctg aatcgccagc ggcatcagca
       5641 ccttgtcgcc ttgcgtataa tatttgccca tagtgaaaac gggggcgaag aagttgtcca
       5701 tattggccac gtttaaatca aaactggtga aactcaccca gggattggct gagacgaaaa
       5761 acatattctc aataaaccct ttagggaaat aggccaggtt ttcaccgtaa cacgccacat
       5821 cttgcgaata tatgtgtaga aactgccgga aatcgtcgtg gtattcactc cagagcgatg
       5881 aaaacgtttc agtttgctca tggaaaacgg tgtaacaagg gtgaacacta tcccatatca
       5941 ccagctcacc gtctttcatt gccatacgga actccggatg agcattcatc aggcgggcaa
       6001 gaatgtgaat aaaggccgga taaaacttgt gcttattttt ctttacggtc tttaaaaagg
       6061 ccgtaatatc cagctgaacg gtctggttat aggtacattg agcaactgac tgaaatgcct
       6121 caaaatgttc tttacgatgc cattgggata tatcaacggt ggtatatcca gtgatttttt
       6181 tctccatttt agcttcctta gctcctgaaa atctcgataa ctcaaaaaat acgcccggta
       6241 gtgatcttat ttcattatgg tgaaagttgg aacctcttac gtgccgatca acgtctcatt
       6301 ttcgccaaaa gttggcccag ggcttcccgg tatcaacagg gacaccagga tttatttatt
       6361 ctgcgaagtg atcttccgtc acaggtattt attcggcgca aagtgcgtcg ggtgatgctg
       6421 ccaacttact gatttagtgt atgatggtgt ttttgaggtg ctccagtggc ttctgtttct
       6481 atcagctgtc cctcctgttc agctactgac ggggtggtgc gtaacggcaa aagcaccgcc
       6541 ggacatcagc gctagcggag tgtatactgg cttactatgt tggcactgat gagggtgtca
       6601 gtgaagtgct tcatgtggca ggagaaaaaa ggctgcaccg gtgcgtcagc agaatatgtg
       6661 atacaggata tattccgctt cctcgctcac tgactcgcta cgctcggtcg ttcgactgcg
       6721 gcgagcggaa atggcttacg aacggggcgg agatttcctg gaagatgcca ggaagatact
       6781 taacagggaa gtgagagggc cgcggcaaag ccgtttttcc ataggctccg cccccctgac
       6841 aagcatcacg aaatctgacg ctcaaatcag tggtggcgaa acccgacagg actataaaga
       6901 taccaggcgt ttcccctggc ggctccctcg tgcgctctcc tgttcctgcc tttcggttta
       6961 ccggtgtcat tccgctgtta tggccgcgtt tgtctcattc cacgcctgac actcagttcc
       7021 gggtaggcag ttcgctccaa gctggactgt atgcacgaac cccccgttca gtccgaccgc
       7081 tgcgccttat ccggtaacta tcgtcttgag tccaacccgg aaagacatgc aaaagcacca
       7141 ctggcagcag ccactggtaa ttgatttaga ggagttagtc ttgaagtcat gcgccggtta
       7201 aggctaaact gaaaggacaa gttttggtga ctgcgctcct ccaagccagt tacctcggtt
       7261 caaagagttg gtagctcaga gaaccttcga aaaaccgccc tgcaaggcgg ttttttcgtt
       7321 ttcagagcaa gagattacgc gcagaccaaa acgatctcaa gaagatcatc ttattaatca
       7381 gataaaatat ttctagattt cagtgcaatt tatctcttca aatgtagcac ctgaagtcag
       7441 ccccatacga tataagttgt aattctcatg ttagtcatgc cccgcgccca ccggaaggag
       7501 ctgactgggt tgaaggctct caagggcatc ggtcgagatc ccggtgccta atgagtgagc
       7561 taacttacat taattgcgtt gcgctcactg cccgctttcc agtcgggaaa cctgtcgtgc
       7621 cagctgcatt aatgaatcgg ccaacgcgcg gggagaggcg gtttgcgtat tgggcgccag
       7681 ggtggttttt cttttcacca gtgagacggg caacagctga ttgcccttca ccgcctggcc
       7741 ctgagagagt tgcagcaagc ggtccacgct ggtttgcccc agcaggcgaa aatcctgttt
       7801 gatggtggtt aacggcggga tataacatga gctgtcttcg gtatcgtcgt atcccactac
       7861 cgagatgtcc gcaccaacgc gcagcccgga ctcggtaatg gcgcgcattg cgcccagcgc
       7921 catctgatcg ttggcaacca gcatcgcagt gggaacgatg ccctcattca gcatttgcat
       7981 ggtttgttga aaaccggaca tggcactcca gtcgccttcc cgttccgcta tcggctgaat
       8041 ttgattgcga gtgagatatt tatgccagcc agccagacgc agacgcgccg agacagaact
       8101 taatgggccc gctaacagcg cgatttgctg gtgacccaat gcgaccagat gctccacgcc
       8161 cagtcgcgta ccgtcttcat gggagaaaat aatactgttg atgggtgtct ggtcagagac
       8221 atcaagaaat aacgccggaa cattagtgca ggcagcttcc acagcaatgg catcctggtc
       8281 atccagcgga tagttaatga tcagcccact gacgcgttgc gcgagaagat tgtgcaccgc
       8341 cgctttacag gcttcgacgc cgcttcgttc taccatcgac accaccacgc tggcacccag
       8401 ttgatcggcg cgagatttaa tcgccgcgac aatttgcgac ggcgcgtgca gggccagact
       8461 ggaggtggca acgccaatca gcaacgactg tttgcccgcc agttgttgtg ccacgcggtt
       8521 gggaatgtaa ttcagctccg ccatcgccgc ttccactttt tcccgcgttt tcgcagaaac
       8581 gtggctggcc tggttcacca cgcgggaaac ggtctgataa gagacaccgg catactctgc
       8641 gacatcgtat aacgttactg gtttcacatt caccaccctg aattgactct cttccgggcg
       8701 ctatcatgcc ataccgcgaa aggttttgcg ccattcgatg gtgtccggga tctcgacgct
       8761 ctcccttatg cgactcctgc attaggaaat taatacgact cactata
//
