# Supplementary material for: A synthetic system links FeFe-hydrogenases to essential E. coli sulfur metabolism
Source: J Biol Eng. 2011 May 26;5:7. doi: 10.1186/1754-1611-5-7 (PMC3130634; doi:10.1186/1754-1611-5-7)
Supplement: Additional file 1 — Vector sequences. Contains complete sequences for all vectors used in this study and described in table 1. [file 1754-1611-5-7-S1.ZIP › AF2_PlasmidsUsed/pACYC_ew3.gbk]

LOCUS       BioBrick V23.pAC        3824 bp    DNA     circular      2-JUN-2009
DEFINITION  pACYCDUET-1.
SOURCE      
  ORGANISM  
COMMENT     http://www.informaxinc.com/
COMMENT     ORIGDB|GenBank
COMMENT     VNTDATE|275403831|
COMMENT     VNTDBDATE|502127348|
COMMENT     VNTNAME|BioBrick V23.pACYCDuet-1|
COMMENT     VNTAUTHORNAME|Edwin Wintermute|
COMMENT     VNTAUTHOREML|winterm@fas.harvard.edu|
COMMENT     VNTREPLTYPE|Plasmid
COMMENT     VNTEXTCHREPL|Bacteria
FEATURES             Location/Qualifiers
     rep_origin      5247..6159
                     /dnas_title="P15A ori"
                     /vntifkey=33
                     /label=P15A ori
     CDS             complement(6283..7365)
                     /dnas_title="lacI"
                     /vntifkey=4
                     /label=lacI
                     /note="lacI gene"
     promoter        7489..7505
                     /dnas_title="T7 Promoter"
                     /vntifkey=30
                     /label=T7 Promoter
     protein_bind    5..25
                     /dnas_title="lacO"
                     /vntifkey=31
                     /label=lacO
     CDS             complement(4226..4885)
                     /dnas_title="CAT"
                     /vntifkey=4
                     /label=CAT
     RBS             58..63
                     /dnas_title="RBS"
                     /vntifkey=32
                     /label=RBS
     terminator      3959..4006
                     /dnas_title="T7 Terminator"
                     /vntifkey=43
                     /label=T7 Terminator
     protein_bind    166..186
                     /dnas_title="lacO"
                     /vntifkey=31
                     /label=lacO
     promoter        145..161
                     /dnas_title="T7 promoter"
                     /vntifkey=30
                     /label=T7 promoter
     RBS             217..222
                     /dnas_title="RBS"
                     /vntifkey=32
                     /label=RBS
     CDS             231..3929
                     /note="daPFOR"
                     /translation="MGKKMMTTDGNTATAHVAYAMSEVAAIYPITPSSTMGEEADDWA
                     AQGRKNIFGQTLTIREMQSEAGAAGAVHGALAAGALTTTFTASQGLLLMIPNMYKISG
                     ELLPGVFHVTARAIAAHALSIFGDHQDIYAARQTGFAMLASSSVQEAHDMALVAHLAA
                     IESNVPFMHFFDGFRTSHEIQKIEVLDYADMASLVNQKALAEFRAKSMNPEHPHVRGT
                     AQNPDIYFQGREAANPYYLKVPGIVAEYMQKVASLTGRSYKLFDYVGAPDAERVIVSM
                     GSSCETIEEVINHLAAKGEKIGLIKVRLYRPFVSEAFFAALPASAKVITVLDRTKEPG
                     APGDPLYLDVCSAFVERGEAMPKILAGRYGLGSKEFSPAMVKSVYDNMSGAKKNHFTV
                     GIEDDVTGTSLPVDNAFADTTPKGTIQCQFWGLGADGTVGANKQAIKIIGDNTDLFAQ
                     GYFSYDSKKSGGITISHLRFGEKPIQSTYLVNRADYVACHNPAYVGIYDILEGIKDGG
                     TFVLNSPWSSLEDMDKHLPSGIKRTIANKKLKFYNIDAVKIATDVGLGGRINMIMQTA
                     FFKLAGVLPFEKAVDLLKKSIHKAYGKKGEKIVKMNTDAVDQAVTSLQEFKYPDSWKD
                     APAETKAEPMTNEFFKNVVKPILTQQGDKLPVSAFEADGRFPLGTSQFEKRGVAINVP
                     QWVPENCIQCNQCAFVCPHSAILPVLAKEEELVGAPANFTALEAKGKELKGYKFRIQI
                     NTLDCMGCGNCADICPPKEKALVMQPLDTQRDAQVPNLEYAARIPVKSEVLPRDSLKG
                     SQFQEPLMEFSGACSGCGETPYVRVITQLFGERMFIANATGCSSIWGASAPSMPYKTN
                     RLGQGPAWGNSLFEDAAEYGFGMNMSMFARRTHLADLAAKALESDASGDVKEALQGWL
                     AGKNDPIKSKEYGDKLKKLLAGQKDGLLGQIAAMSDLYTKKSVWIFGGDGWAYDIGYG
                     GLDHVLASGEDVNVFVMDTEVYSNTGGQSSKATPTGAVAKFAAAGKRTGKKDLARMVM
                     TYGYVYVATVSMGYSKQQFLKVLKEAESFPGPSLVIAYATCINQGLRKGMGKSQDVMN
                     TAVKSGYWPLFRYDPRLAAQGKNPFQLDSKAPDGSVEEFLMAQNRFAVLDRSFPEDAK
                     RLRAQVAHELDVRFKELERMAATNIFESFAPAGGKADGSVDFGEGAEFCTRDDTPMMA
                     RPDSGEACDQNRAGTSEQQGDLSKRTKK"
ORIGIN      
          1 ggggaattgt gagcggataa caattcccct gtagaaataa ttttgtttaa ctttaataag
         61 gagatatacc atgggcgcgg ccgcactagt taacttaagt cgaacagaaa gtaatcgtat
        121 tgtacacggc cgcataatcg aaattaatac gactcactat aggggaattg tgagcggata
        181 acaattcccc atcttagtat attagttaag tataagaagg agatatacat ATGGGAAAGA
        241 AAATGATGAC GACTGATGGC AATACAGCGA CAGCGCACGT GGCGTATGCC ATGAGCGAAG
        301 TCGCCGCCAT CTACCCCATC ACCCCTTCCT CGACCATGGG CGAGGAGGCT GACGACTGGG
        361 CGGCGCAAGG ACGCAAGAAC ATCTTTGGCC AGACCCTGAC CATACGCGAA ATGCAGTCCG
        421 AGGCCGGCGC CGCCGGCGCG GTGCACGGGG CCCTGGCGGC CGGCGCCCTG ACCACGACCT
        481 TCACGGCGTC GCAGGGTCTG CTGCTGATGA TCCCCAACAT GTACAAGATC TCCGGCGAAC
        541 TTCTGCCCGG CGTGTTCCAC GTCACCGCCC GCGCCATCGC CGCGCACGCC CTGTCCATCT
        601 TCGGTGACCA CCAGGATATC TACGCCGCGC GCCAGACAGG CTTCGCCATG CTCGCCTCCA
        661 GCTCGGTGCA GGAGGCCCAC GACATGGCCC TGGTGGCCCA CTTGGCGGCC ATCGAGTCCA
        721 ACGTGCCGTT CATGCACTTC TTCGACGGAT TCCGCACCTC GCACGAAATC CAGAAGATCG
        781 AGGTCCTGGA CTACGCGGAC ATGGCCTCGC TGGTGAACCA GAAGGCCCTG GCGGAATTCC
        841 GCGCCAAGTC CATGAACCCC GAGCACCCCC ACGTGCGCGG CACGGCCCAG AACCCCGACA
        901 TCTACTTCCA GGGTCGCGAG GCAGCCAACC CCTACTACCT CAAGGTGCCC GGCATCGTTG
        961 CCGAGTACAT GCAGAAGGTC GCCTCCCTCA CGGGCCGCAG CTACAAGCTC TTTGACTACG
       1021 TGGGTGCTCC CGACGCCGAG CGCGTCATCG TGTCCATGGG CTCCTCGTGC GAGACCATCG
       1081 AGGAGGTCAT CAACCACCTC GCGGCCAAGG GCGAAAAGAT CGGCCTGATC AAGGTCCGCC
       1141 TGTACAGGCC CTTCGTAAGC GAGGCCTTCT TCGCTGCTCT GCCCGCTTCG GCCAAGGTCA
       1201 TCACGGTCCT CGACCGCACC AAGGAACCCG GCGCGCCCGG CGATCCGCTC TACCTCGACG
       1261 TGTGCTCGGC CTTCGTGGAG CGCGGCGAAG CCATGCCCAA GATCCTGGCC GGCCGCTACG
       1321 GCCTGGGTTC CAAGGAATTC AGCCCGGCCA TGGTCAAGTC CGTGTACGAC AACATGTCCG
       1381 GCGCTAAGAA GAACCACTTC ACCGTGGGCA TCGAAGACGA CGTGACCGGC ACTTCGCTGC
       1441 CGGTGGACAA CGCCTTCGCC GACACCACGC CCAAGGGCAC CATCCAGTGC CAGTTCTGGG
       1501 GCCTCGGCGC CGACGGCACT GTGGGCGCCA ACAAGCAGGC CATCAAGATC ATCGGCGACA
       1561 ACACGGACCT GTTTGCCCAG GGTTACTTCT CCTACGACTC CAAGAAATCG GGCGGCATCA
       1621 CCATCTCGCA CCTGCGCTTC GGCGAGAAGC CCATCCAGTC CACCTACCTG GTCAACAGGG
       1681 CCGACTATGT CGCCTGTCAC AACCCGGCCT ATGTGGGCAT CTACGACATC CTCGAAGGCA
       1741 TCAAGGATGG CGGAACCTTC GTGCTCAACT CGCCTTGGAG CAGCCTCGAG GACATGGACA
       1801 AGCACCTGCC CTCCGGCATC AAGCGCACCA TCGCGAACAA GAAGCTCAAG TTCTACAACA
       1861 TCGACGCGGT GAAAATCGCC ACCGATGTGG GACTGGGCGG CCGCATCAAC ATGATCATGC
       1921 AGACGGCCTT CTTCAAGCTG GCCGGGGTGC TGCCCTTCGA AAAGGCCGTG GATCTGCTCA
       1981 AGAAGTCCAT CCACAAGGCC TACGGCAAAA AGGGCGAGAA GATCGTCAAG ATGAACACCG
       2041 ACGCCGTGGA CCAGGCCGTC ACCTCCCTGC AGGAATTCAA GTATCCGGAT TCCTGGAAGG
       2101 ACGCTCCCGC TGAGACCAAG GCCGAGCCCA TGACGAACGA GTTCTTCAAG AACGTCGTCA
       2161 AGCCCATCCT GACCCAGCAG GGCGACAAGC TGCCGGTGAG CGCCTTCGAG GCCGACGGCC
       2221 GTTTCCCCCT CGGCACCAGC CAGTTCGAGA AGCGCGGCGT GGCCATCAAC GTGCCGCAGT
       2281 GGGTCCCCGA GAACTGCATC CAGTGCAACC AGTGCGCCTT CGTCTGTCCG CACAGCGCCA
       2341 TCCTGCCCGT GCTGGCCAAG GAAGAGGAGT TGGTCGGCGC GCCGGCGAAC TTCACGGCCC
       2401 TGGAAGCCAA GGGCAAGGAG CTCAAGGGCT ACAAGTTCCG CATCCAGATC AACACCCTGG
       2461 ACTGCATGGG CTGCGGCAAC TGCGCCGACA TCTGTCCGCC CAAGGAAAAG GCTCTGGTCA
       2521 TGCAGCCCCT GGATACCCAG CGCGACGCGC AGGTGCCCAA CCTGGAGTAC GCAGCGCGCA
       2581 TCCCGGTCAA ATCCGAGGTG CTGCCGCGCG ACTCGCTCAA GGGCAGCCAG TTCCAGGAGC
       2641 CTCTCATGGA ATTCTCGGGC GCCTGCTCGG GCTGCGGCGA GACGCCCTAC GTGCGCGTCA
       2701 TCACCCAGCT CTTCGGCGAG CGCATGTTCA TTGCCAACGC CACGGGTTGC TCGTCCATCT
       2761 GGGGCGCGTC GGCTCCTTCC ATGCCTTACA AGACCAACCG CCTCGGACAA GGCCCGGCCT
       2821 GGGGTAACTC CCTGTTCGAA GACGCGGCCG AATACGGCTT CGGCATGAAC ATGTCCATGT
       2881 TCGCCCGCCG CACGCATTTG GCCGATCTTG CCGCCAAGGC CCTGGAGAGC GATGCCTCCG
       2941 GCGATGTCAA GGAAGCCCTG CAGGGCTGGC TTGCCGGCAA GAACGATCCC ATCAAGTCCA
       3001 AGGAATACGG CGACAAGCTC AAGAAGCTGC TGGCTGGTCA GAAGGATGGT CTGCTCGGAC
       3061 AGATCGCCGC CATGTCCGAC CTGTACACCA AGAAGAGCGT GTGGATCTTC GGTGGCGACG
       3121 GCTGGGCCTA CGACATCGGT TACGGCGGCC TGGACCATGT GCTCGCCTCG GGCGAGGACG
       3181 TGAACGTCTT CGTCATGGAT ACCGAGGTCT ACTCCAACAC CGGCGGCCAG TCCTCCAAGG
       3241 CAACGCCCAC GGGCGCCGTG GCCAAGTTCG CGGCGGCCGG CAAGCGTACC GGCAAGAAGG
       3301 ACCTGGCGCG CATGGTCATG ACCTACGGCT ACGTCTACGT GGCTACGGTC TCCATGGGTT
       3361 ACAGCAAGCA GCAGTTCCTC AAGGTGCTCA AGGAAGCCGA AAGCTTCCCC GGCCCCTCGC
       3421 TGGTCATCGC CTATGCTACC TGCATCAACC AGGGTCTGCG CAAGGGCATG GGCAAGAGCC
       3481 AGGACGTCAT GAACACCGCG GTCAAGTCCG GTTACTGGCC GCTGTTCCGC TACGATCCGC
       3541 GCTTGGCCGC CCAGGGCAAG AACCCCTTCC AGCTCGACTC CAAGGCTCCT GACGGTTCCG
       3601 TCGAGGAGTT CCTGATGGCC CAGAACCGCT TCGCCGTCCT CGATCGGTCC TTCCCCGAGG
       3661 ACGCCAAGAG ACTGCGCGCC CAGGTCGCTC ACGAATTGGA CGTGCGTTTC AAGGAGTTGG
       3721 AGCGCATGGC CGCCACGAAC ATCTTCGAGT CCTTCGCGCC AGCGGGCGGC AAGGCCGATG
       3781 GTTCGGTGGA TTTCGGCGAA GGTGCGGAGT TCTGCACGCG CGACGATACG CCCATGATGG
       3841 CCCGACCTGA TTCCGGTGAG GCCTGCGACC AGAACCGCGC TGGCACGAGC GAACAGCAGG
       3901 GAGACCTCAG CAAGCGGACG AAGAAGTAGc ctaggctgct gccaccgctg agcaataact
       3961 agcataaccc cttggggcct ctaaacgggt cttgaggggt tttttgctga aacctcaggc
       4021 atttgagaag cacacggtca cactgcttcc ggtagtcaat aaaccggtaa accagcaata
       4081 gacataagcg gctatttaac gaccctgccc tgaaccgacg accgggtcga atttgctttc
       4141 gaatttctgc cattcatccg cttattatca cttattcagg cgtagcacca ggcgtttaag
       4201 ggcaccaata actgccttaa aaaaattacg ccccgccctg ccactcatcg cagtactgtt
       4261 gtaattcatt aagcattctg ccgacatgga agccatcaca gacggcatga tgaacctgaa
       4321 tcgccagcgg catcagcacc ttgtcgcctt gcgtataata tttgcccata gtgaaaacgg
       4381 gggcgaagaa gttgtccata ttggccacgt ttaaatcaaa actggtgaaa ctcacccagg
       4441 gattggctga gacgaaaaac atattctcaa taaacccttt agggaaatag gccaggtttt
       4501 caccgtaaca cgccacatct tgcgaatata tgtgtagaaa ctgccggaaa tcgtcgtggt
       4561 attcactcca gagcgatgaa aacgtttcag tttgctcatg gaaaacggtg taacaagggt
       4621 gaacactatc ccatatcacc agctcaccgt ctttcattgc catacggaac tccggatgag
       4681 cattcatcag gcgggcaaga atgtgaataa aggccggata aaacttgtgc ttatttttct
       4741 ttacggtctt taaaaaggcc gtaatatcca gctgaacggt ctggttatag gtacattgag
       4801 caactgactg aaatgcctca aaatgttctt tacgatgcca ttgggatata tcaacggtgg
       4861 tatatccagt gatttttttc tccattttag cttccttagc tcctgaaaat ctcgataact
       4921 caaaaaatac gcccggtagt gatcttattt cattatggtg aaagttggaa cctcttacgt
       4981 gccgatcaac gtctcatttt cgccaaaagt tggcccaggg cttcccggta tcaacaggga
       5041 caccaggatt tatttattct gcgaagtgat cttccgtcac aggtatttat tcggcgcaaa
       5101 gtgcgtcggg tgatgctgcc aacttactga tttagtgtat gatggtgttt ttgaggtgct
       5161 ccagtggctt ctgtttctat cagctgtccc tcctgttcag ctactgacgg ggtggtgcgt
       5221 aacggcaaaa gcaccgccgg acatcagcgc tagcggagtg tatactggct tactatgttg
       5281 gcactgatga gggtgtcagt gaagtgcttc atgtggcagg agaaaaaagg ctgcaccggt
       5341 gcgtcagcag aatatgtgat acaggatata ttccgcttcc tcgctcactg actcgctacg
       5401 ctcggtcgtt cgactgcggc gagcggaaat ggcttacgaa cggggcggag atttcctgga
       5461 agatgccagg aagatactta acagggaagt gagagggccg cggcaaagcc gtttttccat
       5521 aggctccgcc cccctgacaa gcatcacgaa atctgacgct caaatcagtg gtggcgaaac
       5581 ccgacaggac tataaagata ccaggcgttt cccctggcgg ctccctcgtg cgctctcctg
       5641 ttcctgcctt tcggtttacc ggtgtcattc cgctgttatg gccgcgtttg tctcattcca
       5701 cgcctgacac tcagttccgg gtaggcagtt cgctccaagc tggactgtat gcacgaaccc
       5761 cccgttcagt ccgaccgctg cgccttatcc ggtaactatc gtcttgagtc caacccggaa
       5821 agacatgcaa aagcaccact ggcagcagcc actggtaatt gatttagagg agttagtctt
       5881 gaagtcatgc gccggttaag gctaaactga aaggacaagt tttggtgact gcgctcctcc
       5941 aagccagtta cctcggttca aagagttggt agctcagaga accttcgaaa aaccgccctg
       6001 caaggcggtt ttttcgtttt cagagcaaga gattacgcgc agaccaaaac gatctcaaga
       6061 agatcatctt attaatcaga taaaatattt ctagatttca gtgcaattta tctcttcaaa
       6121 tgtagcacct gaagtcagcc ccatacgata taagttgtaa ttctcatgtt agtcatgccc
       6181 cgcgcccacc ggaaggagct gactgggttg aaggctctca agggcatcgg tcgagatccc
       6241 ggtgcctaat gagtgagcta acttacatta attgcgttgc gctcactgcc cgctttccag
       6301 tcgggaaacc tgtcgtgcca gctgcattaa tgaatcggcc aacgcgcggg gagaggcggt
       6361 ttgcgtattg ggcgccaggg tggtttttct tttcaccagt gagacgggca acagctgatt
       6421 gcccttcacc gcctggccct gagagagttg cagcaagcgg tccacgctgg tttgccccag
       6481 caggcgaaaa tcctgtttga tggtggttaa cggcgggata taacatgagc tgtcttcggt
       6541 atcgtcgtat cccactaccg agatgtccgc accaacgcgc agcccggact cggtaatggc
       6601 gcgcattgcg cccagcgcca tctgatcgtt ggcaaccagc atcgcagtgg gaacgatgcc
       6661 ctcattcagc atttgcatgg tttgttgaaa accggacatg gcactccagt cgccttcccg
       6721 ttccgctatc ggctgaattt gattgcgagt gagatattta tgccagccag ccagacgcag
       6781 acgcgccgag acagaactta atgggcccgc taacagcgcg atttgctggt gacccaatgc
       6841 gaccagatgc tccacgccca gtcgcgtacc gtcttcatgg gagaaaataa tactgttgat
       6901 gggtgtctgg tcagagacat caagaaataa cgccggaaca ttagtgcagg cagcttccac
       6961 agcaatggca tcctggtcat ccagcggata gttaatgatc agcccactga cgcgttgcgc
       7021 gagaagattg tgcaccgccg ctttacaggc ttcgacgccg cttcgttcta ccatcgacac
       7081 caccacgctg gcacccagtt gatcggcgcg agatttaatc gccgcgacaa tttgcgacgg
       7141 cgcgtgcagg gccagactgg aggtggcaac gccaatcagc aacgactgtt tgcccgccag
       7201 ttgttgtgcc acgcggttgg gaatgtaatt cagctccgcc atcgccgctt ccactttttc
       7261 ccgcgttttc gcagaaacgt ggctggcctg gttcaccacg cgggaaacgg tctgataaga
       7321 gacaccggca tactctgcga catcgtataa cgttactggt ttcacattca ccaccctgaa
       7381 ttgactctct tccgggcgct atcatgccat accgcgaaag gttttgcgcc attcgatggt
       7441 gtccgggatc tcgacgctct cccttatgcg actcctgcat taggaaatta atacgactca
       7501 ctata
//
