# Supplementary material for: A synthetic system links FeFe-hydrogenases to essential E. coli sulfur metabolism
Source: J Biol Eng. 2011 May 26;5:7. doi: 10.1186/1754-1611-5-7 (PMC3130634; doi:10.1186/1754-1611-5-7)
Supplement: Additional file 1 — Vector sequences. Contains complete sequences for all vectors used in this study and described in table 1. [file 1754-1611-5-7-S1.ZIP › AF2_PlasmidsUsed/pACYC_ew7.gbk]

LOCUS       BioBrick V23.pAC        3824 bp    DNA     circular      2-JUN-2009
DEFINITION  pACYCDUET-1.
SOURCE      
  ORGANISM  
COMMENT     http://www.informaxinc.com/
COMMENT     ORIGDB|GenBank
COMMENT     VNTDATE|275403831|
COMMENT     VNTDBDATE|502127348|
COMMENT     VNTNAME|BioBrick V23.pACYCDuet-1|
COMMENT     VNTAUTHORNAME|Edwin Wintermute|
COMMENT     VNTAUTHOREML|winterm@fas.harvard.edu|
COMMENT     VNTREPLTYPE|Plasmid
COMMENT     VNTEXTCHREPL|Bacteria
FEATURES             Location/Qualifiers
     rep_origin      5404..6316
                     /dnas_title="P15A ori"
                     /vntifkey=33
                     /label=P15A ori
     CDS             complement(6440..7522)
                     /dnas_title="lacI"
                     /vntifkey=4
                     /label=lacI
                     /note="lacI gene"
     promoter        7646..7662
                     /dnas_title="T7 Promoter"
                     /vntifkey=30
                     /label=T7 Promoter
     protein_bind    5..25
                     /dnas_title="lacO"
                     /vntifkey=31
                     /label=lacO
     CDS             complement(4383..5042)
                     /dnas_title="CAT"
                     /vntifkey=4
                     /label=CAT
     RBS             58..63
                     /dnas_title="RBS"
                     /vntifkey=32
                     /label=RBS
     terminator      4116..4163
                     /dnas_title="T7 Terminator"
                     /vntifkey=43
                     /label=T7 Terminator
     protein_bind    323..343
                     /dnas_title="lacO"
                     /vntifkey=31
                     /label=lacO
     promoter        302..318
                     /dnas_title="T7 promoter"
                     /vntifkey=30
                     /label=T7 promoter
     RBS             374..379
                     /dnas_title="RBS"
                     /vntifkey=32
                     /label=RBS
     CDS             388..4086
                     /note="daPFOR"
                     /translation="MGKKMMTTDGNTATAHVAYAMSEVAAIYPITPSSTMGEEADDWA
                     AQGRKNIFGQTLTIREMQSEAGAAGAVHGALAAGALTTTFTASQGLLLMIPNMYKISG
                     ELLPGVFHVTARAIAAHALSIFGDHQDIYAARQTGFAMLASSSVQEAHDMALVAHLAA
                     IESNVPFMHFFDGFRTSHEIQKIEVLDYADMASLVNQKALAEFRAKSMNPEHPHVRGT
                     AQNPDIYFQGREAANPYYLKVPGIVAEYMQKVASLTGRSYKLFDYVGAPDAERVIVSM
                     GSSCETIEEVINHLAAKGEKIGLIKVRLYRPFVSEAFFAALPASAKVITVLDRTKEPG
                     APGDPLYLDVCSAFVERGEAMPKILAGRYGLGSKEFSPAMVKSVYDNMSGAKKNHFTV
                     GIEDDVTGTSLPVDNAFADTTPKGTIQCQFWGLGADGTVGANKQAIKIIGDNTDLFAQ
                     GYFSYDSKKSGGITISHLRFGEKPIQSTYLVNRADYVACHNPAYVGIYDILEGIKDGG
                     TFVLNSPWSSLEDMDKHLPSGIKRTIANKKLKFYNIDAVKIATDVGLGGRINMIMQTA
                     FFKLAGVLPFEKAVDLLKKSIHKAYGKKGEKIVKMNTDAVDQAVTSLQEFKYPDSWKD
                     APAETKAEPMTNEFFKNVVKPILTQQGDKLPVSAFEADGRFPLGTSQFEKRGVAINVP
                     QWVPENCIQCNQCAFVCPHSAILPVLAKEEELVGAPANFTALEAKGKELKGYKFRIQI
                     NTLDCMGCGNCADICPPKEKALVMQPLDTQRDAQVPNLEYAARIPVKSEVLPRDSLKG
                     SQFQEPLMEFSGACSGCGETPYVRVITQLFGERMFIANATGCSSIWGASAPSMPYKTN
                     RLGQGPAWGNSLFEDAAEYGFGMNMSMFARRTHLADLAAKALESDASGDVKEALQGWL
                     AGKNDPIKSKEYGDKLKKLLAGQKDGLLGQIAAMSDLYTKKSVWIFGGDGWAYDIGYG
                     GLDHVLASGEDVNVFVMDTEVYSNTGGQSSKATPTGAVAKFAAAGKRTGKKDLARMVM
                     TYGYVYVATVSMGYSKQQFLKVLKEAESFPGPSLVIAYATCINQGLRKGMGKSQDVMN
                     TAVKSGYWPLFRYDPRLAAQGKNPFQLDSKAPDGSVEEFLMAQNRFAVLDRSFPEDAK
                     RLRAQVAHELDVRFKELERMAATNIFESFAPAGGKADGSVDFGEGAEFCTRDDTPMMA
                     RPDSGEACDQNRAGTSEQQGDLSKRTKK"
     CDS             71..238
                     /note="caFD"
                     /translation="MAYKITDACVSCGSCASECPVSAISQGDTQFVIDADTCIECGNC
                     ANVCPVGAPVQE"
ORIGIN      
          1 ggggaattgt gagcggataa caattcccct gtagaaataa ttttgtttaa ctttaataag
         61 gagatatacc ATGGCATATA AAATAACAGA CGCTTGTGTT AGTTGTGGTT CATGTGCTTC
        121 AGAATGTCCA GTTAGCGCTA TAAGCCAAGG AGATACTCAA TTCGTAATTG ATGCTGATAC
        181 ATGCATTGAA TGTGGAAACT GTGCTAATGT TTGCCCAGTA GGAGCTCCAG TTCAAGAGta
        241 aactagttaa cttaagtcga acagaaagta atcgtattgt acacggccgc ataatcgaaa
        301 ttaatacgac tcactatagg ggaattgtga gcggataaca attccccatc ttagtatatt
        361 agttaagtat aagaaggaga tatacatATG GGAAAGAAAA TGATGACGAC TGATGGCAAT
        421 ACAGCGACAG CGCACGTGGC GTATGCCATG AGCGAAGTCG CCGCCATCTA CCCCATCACC
        481 CCTTCCTCGA CCATGGGCGA GGAGGCTGAC GACTGGGCGG CGCAAGGACG CAAGAACATC
        541 TTTGGCCAGA CCCTGACCAT ACGCGAAATG CAGTCCGAGG CCGGCGCCGC CGGCGCGGTG
        601 CACGGGGCCC TGGCGGCCGG CGCCCTGACC ACGACCTTCA CGGCGTCGCA GGGTCTGCTG
        661 CTGATGATCC CCAACATGTA CAAGATCTCC GGCGAACTTC TGCCCGGCGT GTTCCACGTC
        721 ACCGCCCGCG CCATCGCCGC GCACGCCCTG TCCATCTTCG GTGACCACCA GGATATCTAC
        781 GCCGCGCGCC AGACAGGCTT CGCCATGCTC GCCTCCAGCT CGGTGCAGGA GGCCCACGAC
        841 ATGGCCCTGG TGGCCCACTT GGCGGCCATC GAGTCCAACG TGCCGTTCAT GCACTTCTTC
        901 GACGGATTCC GCACCTCGCA CGAAATCCAG AAGATCGAGG TCCTGGACTA CGCGGACATG
        961 GCCTCGCTGG TGAACCAGAA GGCCCTGGCG GAATTCCGCG CCAAGTCCAT GAACCCCGAG
       1021 CACCCCCACG TGCGCGGCAC GGCCCAGAAC CCCGACATCT ACTTCCAGGG TCGCGAGGCA
       1081 GCCAACCCCT ACTACCTCAA GGTGCCCGGC ATCGTTGCCG AGTACATGCA GAAGGTCGCC
       1141 TCCCTCACGG GCCGCAGCTA CAAGCTCTTT GACTACGTGG GTGCTCCCGA CGCCGAGCGC
       1201 GTCATCGTGT CCATGGGCTC CTCGTGCGAG ACCATCGAGG AGGTCATCAA CCACCTCGCG
       1261 GCCAAGGGCG AAAAGATCGG CCTGATCAAG GTCCGCCTGT ACAGGCCCTT CGTAAGCGAG
       1321 GCCTTCTTCG CTGCTCTGCC CGCTTCGGCC AAGGTCATCA CGGTCCTCGA CCGCACCAAG
       1381 GAACCCGGCG CGCCCGGCGA TCCGCTCTAC CTCGACGTGT GCTCGGCCTT CGTGGAGCGC
       1441 GGCGAAGCCA TGCCCAAGAT CCTGGCCGGC CGCTACGGCC TGGGTTCCAA GGAATTCAGC
       1501 CCGGCCATGG TCAAGTCCGT GTACGACAAC ATGTCCGGCG CTAAGAAGAA CCACTTCACC
       1561 GTGGGCATCG AAGACGACGT GACCGGCACT TCGCTGCCGG TGGACAACGC CTTCGCCGAC
       1621 ACCACGCCCA AGGGCACCAT CCAGTGCCAG TTCTGGGGCC TCGGCGCCGA CGGCACTGTG
       1681 GGCGCCAACA AGCAGGCCAT CAAGATCATC GGCGACAACA CGGACCTGTT TGCCCAGGGT
       1741 TACTTCTCCT ACGACTCCAA GAAATCGGGC GGCATCACCA TCTCGCACCT GCGCTTCGGC
       1801 GAGAAGCCCA TCCAGTCCAC CTACCTGGTC AACAGGGCCG ACTATGTCGC CTGTCACAAC
       1861 CCGGCCTATG TGGGCATCTA CGACATCCTC GAAGGCATCA AGGATGGCGG AACCTTCGTG
       1921 CTCAACTCGC CTTGGAGCAG CCTCGAGGAC ATGGACAAGC ACCTGCCCTC CGGCATCAAG
       1981 CGCACCATCG CGAACAAGAA GCTCAAGTTC TACAACATCG ACGCGGTGAA AATCGCCACC
       2041 GATGTGGGAC TGGGCGGCCG CATCAACATG ATCATGCAGA CGGCCTTCTT CAAGCTGGCC
       2101 GGGGTGCTGC CCTTCGAAAA GGCCGTGGAT CTGCTCAAGA AGTCCATCCA CAAGGCCTAC
       2161 GGCAAAAAGG GCGAGAAGAT CGTCAAGATG AACACCGACG CCGTGGACCA GGCCGTCACC
       2221 TCCCTGCAGG AATTCAAGTA TCCGGATTCC TGGAAGGACG CTCCCGCTGA GACCAAGGCC
       2281 GAGCCCATGA CGAACGAGTT CTTCAAGAAC GTCGTCAAGC CCATCCTGAC CCAGCAGGGC
       2341 GACAAGCTGC CGGTGAGCGC CTTCGAGGCC GACGGCCGTT TCCCCCTCGG CACCAGCCAG
       2401 TTCGAGAAGC GCGGCGTGGC CATCAACGTG CCGCAGTGGG TCCCCGAGAA CTGCATCCAG
       2461 TGCAACCAGT GCGCCTTCGT CTGTCCGCAC AGCGCCATCC TGCCCGTGCT GGCCAAGGAA
       2521 GAGGAGTTGG TCGGCGCGCC GGCGAACTTC ACGGCCCTGG AAGCCAAGGG CAAGGAGCTC
       2581 AAGGGCTACA AGTTCCGCAT CCAGATCAAC ACCCTGGACT GCATGGGCTG CGGCAACTGC
       2641 GCCGACATCT GTCCGCCCAA GGAAAAGGCT CTGGTCATGC AGCCCCTGGA TACCCAGCGC
       2701 GACGCGCAGG TGCCCAACCT GGAGTACGCA GCGCGCATCC CGGTCAAATC CGAGGTGCTG
       2761 CCGCGCGACT CGCTCAAGGG CAGCCAGTTC CAGGAGCCTC TCATGGAATT CTCGGGCGCC
       2821 TGCTCGGGCT GCGGCGAGAC GCCCTACGTG CGCGTCATCA CCCAGCTCTT CGGCGAGCGC
       2881 ATGTTCATTG CCAACGCCAC GGGTTGCTCG TCCATCTGGG GCGCGTCGGC TCCTTCCATG
       2941 CCTTACAAGA CCAACCGCCT CGGACAAGGC CCGGCCTGGG GTAACTCCCT GTTCGAAGAC
       3001 GCGGCCGAAT ACGGCTTCGG CATGAACATG TCCATGTTCG CCCGCCGCAC GCATTTGGCC
       3061 GATCTTGCCG CCAAGGCCCT GGAGAGCGAT GCCTCCGGCG ATGTCAAGGA AGCCCTGCAG
       3121 GGCTGGCTTG CCGGCAAGAA CGATCCCATC AAGTCCAAGG AATACGGCGA CAAGCTCAAG
       3181 AAGCTGCTGG CTGGTCAGAA GGATGGTCTG CTCGGACAGA TCGCCGCCAT GTCCGACCTG
       3241 TACACCAAGA AGAGCGTGTG GATCTTCGGT GGCGACGGCT GGGCCTACGA CATCGGTTAC
       3301 GGCGGCCTGG ACCATGTGCT CGCCTCGGGC GAGGACGTGA ACGTCTTCGT CATGGATACC
       3361 GAGGTCTACT CCAACACCGG CGGCCAGTCC TCCAAGGCAA CGCCCACGGG CGCCGTGGCC
       3421 AAGTTCGCGG CGGCCGGCAA GCGTACCGGC AAGAAGGACC TGGCGCGCAT GGTCATGACC
       3481 TACGGCTACG TCTACGTGGC TACGGTCTCC ATGGGTTACA GCAAGCAGCA GTTCCTCAAG
       3541 GTGCTCAAGG AAGCCGAAAG CTTCCCCGGC CCCTCGCTGG TCATCGCCTA TGCTACCTGC
       3601 ATCAACCAGG GTCTGCGCAA GGGCATGGGC AAGAGCCAGG ACGTCATGAA CACCGCGGTC
       3661 AAGTCCGGTT ACTGGCCGCT GTTCCGCTAC GATCCGCGCT TGGCCGCCCA GGGCAAGAAC
       3721 CCCTTCCAGC TCGACTCCAA GGCTCCTGAC GGTTCCGTCG AGGAGTTCCT GATGGCCCAG
       3781 AACCGCTTCG CCGTCCTCGA TCGGTCCTTC CCCGAGGACG CCAAGAGACT GCGCGCCCAG
       3841 GTCGCTCACG AATTGGACGT GCGTTTCAAG GAGTTGGAGC GCATGGCCGC CACGAACATC
       3901 TTCGAGTCCT TCGCGCCAGC GGGCGGCAAG GCCGATGGTT CGGTGGATTT CGGCGAAGGT
       3961 GCGGAGTTCT GCACGCGCGA CGATACGCCC ATGATGGCCC GACCTGATTC CGGTGAGGCC
       4021 TGCGACCAGA ACCGCGCTGG CACGAGCGAA CAGCAGGGAG ACCTCAGCAA GCGGACGAAG
       4081 AAGTAGccta ggctgctgcc accgctgagc aataactagc ataacccctt ggggcctcta
       4141 aacgggtctt gaggggtttt ttgctgaaac ctcaggcatt tgagaagcac acggtcacac
       4201 tgcttccggt agtcaataaa ccggtaaacc agcaatagac ataagcggct atttaacgac
       4261 cctgccctga accgacgacc gggtcgaatt tgctttcgaa tttctgccat tcatccgctt
       4321 attatcactt attcaggcgt agcaccaggc gtttaagggc accaataact gccttaaaaa
       4381 aattacgccc cgccctgcca ctcatcgcag tactgttgta attcattaag cattctgccg
       4441 acatggaagc catcacagac ggcatgatga acctgaatcg ccagcggcat cagcaccttg
       4501 tcgccttgcg tataatattt gcccatagtg aaaacggggg cgaagaagtt gtccatattg
       4561 gccacgttta aatcaaaact ggtgaaactc acccagggat tggctgagac gaaaaacata
       4621 ttctcaataa accctttagg gaaataggcc aggttttcac cgtaacacgc cacatcttgc
       4681 gaatatatgt gtagaaactg ccggaaatcg tcgtggtatt cactccagag cgatgaaaac
       4741 gtttcagttt gctcatggaa aacggtgtaa caagggtgaa cactatccca tatcaccagc
       4801 tcaccgtctt tcattgccat acggaactcc ggatgagcat tcatcaggcg ggcaagaatg
       4861 tgaataaagg ccggataaaa cttgtgctta tttttcttta cggtctttaa aaaggccgta
       4921 atatccagct gaacggtctg gttataggta cattgagcaa ctgactgaaa tgcctcaaaa
       4981 tgttctttac gatgccattg ggatatatca acggtggtat atccagtgat ttttttctcc
       5041 attttagctt ccttagctcc tgaaaatctc gataactcaa aaaatacgcc cggtagtgat
       5101 cttatttcat tatggtgaaa gttggaacct cttacgtgcc gatcaacgtc tcattttcgc
       5161 caaaagttgg cccagggctt cccggtatca acagggacac caggatttat ttattctgcg
       5221 aagtgatctt ccgtcacagg tatttattcg gcgcaaagtg cgtcgggtga tgctgccaac
       5281 ttactgattt agtgtatgat ggtgtttttg aggtgctcca gtggcttctg tttctatcag
       5341 ctgtccctcc tgttcagcta ctgacggggt ggtgcgtaac ggcaaaagca ccgccggaca
       5401 tcagcgctag cggagtgtat actggcttac tatgttggca ctgatgaggg tgtcagtgaa
       5461 gtgcttcatg tggcaggaga aaaaaggctg caccggtgcg tcagcagaat atgtgataca
       5521 ggatatattc cgcttcctcg ctcactgact cgctacgctc ggtcgttcga ctgcggcgag
       5581 cggaaatggc ttacgaacgg ggcggagatt tcctggaaga tgccaggaag atacttaaca
       5641 gggaagtgag agggccgcgg caaagccgtt tttccatagg ctccgccccc ctgacaagca
       5701 tcacgaaatc tgacgctcaa atcagtggtg gcgaaacccg acaggactat aaagatacca
       5761 ggcgtttccc ctggcggctc cctcgtgcgc tctcctgttc ctgcctttcg gtttaccggt
       5821 gtcattccgc tgttatggcc gcgtttgtct cattccacgc ctgacactca gttccgggta
       5881 ggcagttcgc tccaagctgg actgtatgca cgaacccccc gttcagtccg accgctgcgc
       5941 cttatccggt aactatcgtc ttgagtccaa cccggaaaga catgcaaaag caccactggc
       6001 agcagccact ggtaattgat ttagaggagt tagtcttgaa gtcatgcgcc ggttaaggct
       6061 aaactgaaag gacaagtttt ggtgactgcg ctcctccaag ccagttacct cggttcaaag
       6121 agttggtagc tcagagaacc ttcgaaaaac cgccctgcaa ggcggttttt tcgttttcag
       6181 agcaagagat tacgcgcaga ccaaaacgat ctcaagaaga tcatcttatt aatcagataa
       6241 aatatttcta gatttcagtg caatttatct cttcaaatgt agcacctgaa gtcagcccca
       6301 tacgatataa gttgtaattc tcatgttagt catgccccgc gcccaccgga aggagctgac
       6361 tgggttgaag gctctcaagg gcatcggtcg agatcccggt gcctaatgag tgagctaact
       6421 tacattaatt gcgttgcgct cactgcccgc tttccagtcg ggaaacctgt cgtgccagct
       6481 gcattaatga atcggccaac gcgcggggag aggcggtttg cgtattgggc gccagggtgg
       6541 tttttctttt caccagtgag acgggcaaca gctgattgcc cttcaccgcc tggccctgag
       6601 agagttgcag caagcggtcc acgctggttt gccccagcag gcgaaaatcc tgtttgatgg
       6661 tggttaacgg cgggatataa catgagctgt cttcggtatc gtcgtatccc actaccgaga
       6721 tgtccgcacc aacgcgcagc ccggactcgg taatggcgcg cattgcgccc agcgccatct
       6781 gatcgttggc aaccagcatc gcagtgggaa cgatgccctc attcagcatt tgcatggttt
       6841 gttgaaaacc ggacatggca ctccagtcgc cttcccgttc cgctatcggc tgaatttgat
       6901 tgcgagtgag atatttatgc cagccagcca gacgcagacg cgccgagaca gaacttaatg
       6961 ggcccgctaa cagcgcgatt tgctggtgac ccaatgcgac cagatgctcc acgcccagtc
       7021 gcgtaccgtc ttcatgggag aaaataatac tgttgatggg tgtctggtca gagacatcaa
       7081 gaaataacgc cggaacatta gtgcaggcag cttccacagc aatggcatcc tggtcatcca
       7141 gcggatagtt aatgatcagc ccactgacgc gttgcgcgag aagattgtgc accgccgctt
       7201 tacaggcttc gacgccgctt cgttctacca tcgacaccac cacgctggca cccagttgat
       7261 cggcgcgaga tttaatcgcc gcgacaattt gcgacggcgc gtgcagggcc agactggagg
       7321 tggcaacgcc aatcagcaac gactgtttgc ccgccagttg ttgtgccacg cggttgggaa
       7381 tgtaattcag ctccgccatc gccgcttcca ctttttcccg cgttttcgca gaaacgtggc
       7441 tggcctggtt caccacgcgg gaaacggtct gataagagac accggcatac tctgcgacat
       7501 cgtataacgt tactggtttc acattcacca ccctgaattg actctcttcc gggcgctatc
       7561 atgccatacc gcgaaaggtt ttgcgccatt cgatggtgtc cgggatctcg acgctctccc
       7621 ttatgcgact cctgcattag gaaattaata cgactcacta ta
//
