# Supplementary material for: A synthetic system links FeFe-hydrogenases to essential E. coli sulfur metabolism
Source: J Biol Eng. 2011 May 26;5:7. doi: 10.1186/1754-1611-5-7 (PMC3130634; doi:10.1186/1754-1611-5-7)
Supplement: Additional file 1 — Vector sequences. Contains complete sequences for all vectors used in this study and described in table 1. [file 1754-1611-5-7-S1.ZIP › AF2_PlasmidsUsed/pCDF_ew12.gbk]

LOCUS       BioBrick V25.pCD        3597 bp    DNA     circular      2-JUN-2009
DEFINITION  pCDFDuet-1 (Strep).
SOURCE      
  ORGANISM  
COMMENT     http://www.informaxinc.com/
COMMENT     ORIGDB|GenBank
COMMENT     VNTDATE|307017387|
COMMENT     VNTDBDATE|502127147|
COMMENT     VNTNAME|BioBrick V25.pCDFDuet-1|
COMMENT     VNTAUTHORNAME|Edwin Wintermute|
COMMENT     VNTAUTHOREML|winterm@fas.harvard.edu|
FEATURES             Location/Qualifiers
     CDS             complement(3318..4400)
                     /dnas_title="lacI"
                     /vntifkey=4
                     /label=lacI
                     /note="Wildtype lacI gene"
     promoter        4524..4540
                     /dnas_title="T7 Promoter"
                     /vntifkey=30
                     /label=T7 Promoter
     protein_bind    5..25
                     /dnas_title="lacO"
                     /vntifkey=31
                     /label=lacO
     RBS             58..63
                     /dnas_title="RBS-1"
                     /vntifkey=32
                     /label=RBS-1
     terminator      1221..1268
                     /dnas_title="T7 Terminator"
                     /vntifkey=43
                     /label=T7 Terminator
     protein_bind    1109..1129
                     /dnas_title="lacO"
                     /vntifkey=31
                     /label=lacO
     promoter        1088..1104
                     /dnas_title="T7 promoter"
                     /vntifkey=30
                     /label=T7 promoter
     RBS             1160..1165
                     /dnas_title="RBS"
                     /vntifkey=32
                     /label=RBS
     rep_origin      2461..2461
                     /dnas_title="Replication Origin"
                     /vntifkey=33
                     /label=Replication Origin
     RBS             complement(2236..2240)
                     /dnas_title="RBS"
                     /vntifkey=32
                     /label=RBS
     CDS             complement(1442..2230)
                     /dnas_title="aadA (Correct, original source Tn21)"
                     /vntifkey=4
                     /label=aadA (Correct, original source Tn21)
     rep_origin      complement(2370..3108)
                     /dnas_title="CloDF13 ori"
                     /vntifkey=33
                     /label=CloDF13 ori
     CDS             71..1027
                     /note="zmFNR"
                     /translation="MGSVQQASRSKVSVAPLHLESAKEPPLNTYKPKEPFTATIVSVE
                     SLVGPKAPGETCHIVIDHGGNVPYWEGQSYGVIPPGENPKKPGAPQNVRLYSIASTRY
                     GDNFDGRTGSLCVRRAVYYDPETGKEDPSKNGVCSNFLCNSKPGDKIQLTGPSGKIML
                     LPEEDPNATHIMIATGTGVAPFRGYLRRMFMEDVPNYRFGGLAWLFLGVANSDSLLYD
                     EEFTSYLKQYPDNFRYDKALSREQKNRSGGKMYVQDKIEEYSDEIFKLLDGGAHIYFC
                     GLKGMMPGIQDTLKKVAERRGESWDQKLAQLKKNKQWHVEVY"
ORIGIN      
          1 ggggaattgt gagcggataa caattcccct gtagaaataa ttttgtttaa ctttaataag
         61 gagatatacc atgggcagtg ttcaacaggc ttctaggtca aaagtatccg tcgcaccatt
        121 gcatttagaa agtgccaagg agcctccact aaatacttat aaacctaagg aaccatttac
        181 agctaccatt gtgagcgttg agtctcttgt aggtcctaaa gcaccaggag aaacctgtca
        241 catagtcatc gatcatggcg gtaacgtgcc ttactgggaa ggacaatcat atggcgttat
        301 tccacctggt gagaatccaa agaaacctgg tgccccacag aacgtaaggt tgtactccat
        361 agctagtaca agatatggag acaatttcga tggcaggacc ggtagcttat gcgtcagaag
        421 agcagtttac tatgaccctg aaactggaaa ggaagatcca tctaaaaacg gtgtgtgttc
        481 aaattttcta tgcaactcca agccaggcga caaaatccaa cttacaggtc ctagtggaaa
        541 gattatgttg ttaccagagg aagatcctaa tgcaacccac ataatgatcg ctactggtac
        601 aggcgttgca ccattcaggg gttacttgag aagaatgttt atggaagatg tacctaacta
        661 taggttcgga ggtttagctt ggctatttct tggcgtcgcc aattctgaca gcttgttata
        721 cgatgaggag ttcacctcat atctaaaaca atacccagac aattttagat atgataaggc
        781 attgtccagg gagcagaaaa acagaagtgg aggtaaaatg tacgtgcaag ataagattga
        841 agaatattct gacgagattt tcaaattact tgatggcggt gctcatatat acttttgtgg
        901 attgaagggt atgatgcctg gcatccaaga cactttaaaa aaggttgccg aaagaagggg
        961 tgaatcatgg gatcagaaac tagcacaact taagaaaaat aagcagtggc acgtagaggt
       1021 ctattaaact agttaactta agtcgaacag aaagtaatcg tattgtacac ggccgcataa
       1081 tcgaaattaa tacgactcac tataggggaa ttgtgagcgg ataacaattc cccatcttag
       1141 tatattagtt aagtataaga aggagatata catatggaat tcctgcagta acctaggctg
       1201 ctgccaccgc tgagcaataa ctagcataac cccttggggc ctctaaacgg gtcttgaggg
       1261 gttttttgct gaaacctcag gcatttgaga agcacacggt cacactgctt ccggtagtca
       1321 ataaaccggt aaaccagcaa tagacataag cggctattta acgaccctgc cctgaaccga
       1381 cgaccgggtc atcgtggccg gatcttgcgg cccctcggct tgaacgaatt gttagacatt
       1441 atttgccgac taccttggtg atctcgcctt tcacgtagtg gacaaattct tccaactgat
       1501 ctgcgcgcga ggccaagcga tcttcttctt gtccaagata agcctgtcta gcttcaagta
       1561 tgacgggctg atactgggcc ggcaggcgct ccattgccca gtcggcagcg acatccttcg
       1621 gcgcgatttt gccggttact gcgctgtacc aaatgcggga caacgtaagc actacatttc
       1681 gctcatcgcc agcccagtcg ggcggcgagt tccatagcgt taaggtttca tttagcgcct
       1741 caaatagatc ctgttcagga accggatcaa agagttcctc cgccgctgga cctaccaagg
       1801 caacgctatg ttctcttgct tttgtcagca agatagccag atcaatgtcg atcgtggctg
       1861 gctcgaagat acctgcaaga atgtcattgc gctgccattc tccaaattgc agttcgcgct
       1921 tagctggata acgccacgga atgatgtcgt cgtgcacaac aatggtgact tctacagcgc
       1981 ggagaatctc gctctctcca ggggaagccg aagtttccaa aaggtcgttg atcaaagctc
       2041 gccgcgttgt ttcatcaagc cttacggtca ccgtaaccag caaatcaata tcactgtgtg
       2101 gcttcaggcc gccatccact gcggagccgt acaaatgtac ggccagcaac gtcggttcga
       2161 gatggcgctc gatgacgcca actacctctg atagttgagt cgatacttcg gcgatcaccg
       2221 cttccctcat actcttcctt tttcaatatt attgaagcat ttatcagggt tattgtctca
       2281 tgagcggata catatttgaa tgtatttaga aaaataaaca aatagctagc tcactcggtc
       2341 gctacgctcc gggcgtgaga ctgcggcggg cgctgcggac acatacaaag ttacccacag
       2401 attccgtgga taagcagggg actaacatgt gaggcaaaac agcagggccg cgccggtggc
       2461 gtttttccat aggctccgcc ctcctgccag agttcacata aacagacgct tttccggtgc
       2521 atctgtggga gccgtgaggc tcaaccatga atctgacagt acgggcgaaa cccgacagga
       2581 cttaaagatc cccaccgttt ccggcgggtc gctccctctt gcgctctcct gttccgaccc
       2641 tgccgtttac cggatacctg ttccgccttt ctcccttacg ggaagtgtgg cgctttctca
       2701 tagctcacac actggtatct cggctcggtg taggtcgttc gctccaagct gggctgtaag
       2761 caagaactcc ccgttcagcc cgactgctgc gccttatccg gtaactgttc acttgagtcc
       2821 aacccggaaa agcacggtaa aacgccactg gcagcagcca ttggtaactg ggagttcgca
       2881 gaggatttgt ttagctaaac acgcggttgc tcttgaagtg tgcgccaaag tccggctaca
       2941 ctggaaggac agatttggtt gctgtgctct gcgaaagcca gttaccacgg ttaagcagtt
       3001 ccccaactga cttaaccttc gatcaaacca cctccccagg tggttttttc gtttacaggg
       3061 caaaagatta cgcgcagaaa aaaaggatct caagaagatc ctttgatctt ttctactgaa
       3121 ccgctctaga tttcagtgca atttatctct tcaaatgtag cacctgaagt cagccccata
       3181 cgatataagt tgtaattctc atgttagtca tgccccgcgc ccaccggaag gagctgactg
       3241 ggttgaaggc tctcaagggc atcggtcgag atcccggtgc ctaatgagtg agctaactta
       3301 cattaattgc gttgcgctca ctgcccgctt tccagtcggg aaacctgtcg tgccagctgc
       3361 attaatgaat cggccaacgc gcggggagag gcggtttgcg tattgggcgc cagggtggtt
       3421 tttcttttca ccagtgagac gggcaacagc tgattgccct tcaccgcctg gccctgagag
       3481 agttgcagca agcggtccac gctggtttgc cccagcaggc gaaaatcctg tttgatggtg
       3541 gttaacggcg ggatataaca tgagctgtct tcggtatcgt cgtatcccac taccgagatg
       3601 tccgcaccaa cgcgcagccc ggactcggta atggcgcgca ttgcgcccag cgccatctga
       3661 tcgttggcaa ccagcatcgc agtgggaacg atgccctcat tcagcatttg catggtttgt
       3721 tgaaaaccgg acatggcact ccagtcgcct tcccgttccg ctatcggctg aatttgattg
       3781 cgagtgagat atttatgcca gccagccaga cgcagacgcg ccgagacaga acttaatggg
       3841 cccgctaaca gcgcgatttg ctggtgaccc aatgcgacca gatgctccac gcccagtcgc
       3901 gtaccgtctt catgggagaa aataatactg ttgatgggtg tctggtcaga gacatcaaga
       3961 aataacgccg gaacattagt gcaggcagct tccacagcaa tggcatcctg gtcatccagc
       4021 ggatagttaa tgatcagccc actgacgcgt tgcgcgagaa gattgtgcac cgccgcttta
       4081 caggcttcga cgccgcttcg ttctaccatc gacaccacca cgctggcacc cagttgatcg
       4141 gcgcgagatt taatcgccgc gacaatttgc gacggcgcgt gcagggccag actggaggtg
       4201 gcaacgccaa tcagcaacga ctgtttgccc gccagttgtt gtgccacgcg gttgggaatg
       4261 taattcagct ccgccatcgc cgcttccact ttttcccgcg ttttcgcaga aacgtggctg
       4321 gcctggttca ccacgcggga aacggtctga taagagacac cggcatactc tgcgacatcg
       4381 tataacgtta ctggtttcac attcaccacc ctgaattgac tctcttccgg gcgctatcat
       4441 gccataccgc gaaaggtttt gcgccattcg atggtgtccg ggatctcgac gctctccctt
       4501 atgcgactcc tgcattagga aattaatacg actcactata
//
