# Supplementary material for: A synthetic system links FeFe-hydrogenases to essential E. coli sulfur metabolism
Source: J Biol Eng. 2011 May 26;5:7. doi: 10.1186/1754-1611-5-7 (PMC3130634; doi:10.1186/1754-1611-5-7)
Supplement: Additional file 1 — Vector sequences. Contains complete sequences for all vectors used in this study and described in table 1. [file 1754-1611-5-7-S1.ZIP › AF2_PlasmidsUsed/pCDF_ew20.gbk]

LOCUS       D106                    4930 bp    DNA     circular      2-JUN-2009
DEFINITION  pCDFDuet-1 (Strep).
SOURCE      
  ORGANISM  
COMMENT     http://www.informaxinc.com/
COMMENT     ORIGDB|GenBank
COMMENT     VNTDATE|307017387|
COMMENT     VNTDBDATE|516039202|
COMMENT     VNTNAME|D106|
COMMENT     VNTAUTHORNAME|Edwin Wintermute|
COMMENT     VNTAUTHOREML|winterm@fas.harvard.edu|
FEATURES             Location/Qualifiers
     CDS             complement(3708..4790)
                     /dnas_title="lacI"
                     /vntifkey=4
                     /label=lacI
                     /note="Wildtype lacI gene"
     promoter        4914..4930
                     /dnas_title="T7 Promoter"
                     /vntifkey=30
                     /label=T7 Promoter
     protein_bind    5..25
                     /dnas_title="lacO"
                     /vntifkey=31
                     /label=lacO
     RBS             58..63
                     /dnas_title="RBS-1"
                     /vntifkey=32
                     /label=RBS-1
     terminator      1611..1658
                     /dnas_title="T7 Terminator"
                     /vntifkey=43
                     /label=T7 Terminator
     protein_bind    1499..1519
                     /dnas_title="lacO"
                     /vntifkey=31
                     /label=lacO
     promoter        1478..1494
                     /dnas_title="T7 promoter"
                     /vntifkey=30
                     /label=T7 promoter
     RBS             1550..1555
                     /dnas_title="RBS"
                     /vntifkey=32
                     /label=RBS
     rep_origin      2851..2851
                     /dnas_title="Replication Origin"
                     /vntifkey=33
                     /label=Replication Origin
     RBS             complement(2626..2630)
                     /dnas_title="RBS"
                     /vntifkey=32
                     /label=RBS
     CDS             complement(1832..2620)
                     /dnas_title="aadA (Correct, original source Tn21)"
                     /vntifkey=4
                     /label=aadA (Correct, original source Tn21)
     rep_origin      complement(2760..3498)
                     /dnas_title="CloDF13 ori"
                     /vntifkey=33
                     /label=CloDF13 ori
     CDS             71..1414
                     /dnas_title="CrHydA"
                     /vntifkey=4
                     /label=CrHydA
                     /translation="MGAAASRAAPAAEAPLSHVQQALAELAKPKDDPTRKHVCVQVAP
                     AVRVAIAETLGLAPGATTPKQLAEGLRRLGFDEVFDTLFGADLTIMEEGSELLHRLTE
                     HLEAHPHSDEPLPMFTSCCPGWIAMLEKSYPDLIPYVSSCKSPQMMLAAMVKSYLAEK
                     KGIAPKDMVMVSIMPCTRKQSEADRDWFCVDADPTLRQLDHVITTVELGNIFKERGIN
                     LAELPEGEWDNPMGVGSGAGVLFGTTGGVMEAALRTAYELFTGTPLPRLSLSEVRGMD
                     GIKETNITMVPAPGSKFEELLKHRAAARAEAAAHGTPGPLAWDGGAGFTSEDGRGGIT
                     LRVAVANGLGNAKKLITKMQAGEAKYDFVEIMACPAGCVGGGGQPRSTDKAITQKRQA
                     ALYNLDEKSTLRRSHENPSIRELYDTYLGEPLGHKAHELLHTHYVAGGVEEKDEKK"
ORIGIN      
          1 ggggaattgt gagcggataa caattcccct gtagaaataa ttttgtttaa ctttaataag
         61 gagatatacc atgggcgcgg ccgcttctag agctgcacca gccgcagaag ctcctttgtc
        121 tcatgttcaa caggccttag ccgagcttgc aaaaccaaag gatgacccta ctagaaaaca
        181 cgtatgtgtc caagtggccc cagctgttag ggtagcaatt gctgaaacac ttggtttggc
        241 ccctggagca accactccaa agcagttagc tgagggccta agaaggcttg gttttgatga
        301 agtgttcgac acattgtttg gagccgattt aaccataatg gaagagggct cagaattgtt
        361 acatagacta actgaacacc ttgaggcaca tcctcactcc gacgaaccat tgcctatgtt
        421 cacaagttgc tgtccaggtt ggatcgctat gttagaaaaa agctatcctg atctaattcc
        481 atacgtgagc tcatgcaagt cccctcaaat gatgttggcc gcaatggtta aaagttattt
        541 agctgagaag aaaggtatag ccccaaagga tatggtaatg gtcagcatca tgccatgtac
        601 cagaaaacaa tctgaagcag acagggattg gttttgcgtt gacgctgatc ctactcttag
        661 acagttggat catgtgatta caaccgttga gttaggaaat atattcaagg aaagaggcat
        721 caacctagcc gaacttccag agggtgaatg ggacaatcct atgggagtag gttcaggcgc
        781 aggtgtcttg tttggaacta caggcggcgt gatggaagct gctttaagga ctgcctacga
        841 gctattcacc ggtacaccat tgcctagatt atcccttagt gaagttaggg gaatggatgg
        901 tattaaagaa actaacatta ccatggtacc agcacctggc tctaagtttg aggaattgtt
        961 aaaacataga gctgccgcaa gagctgaagc cgcagctcac ggaacaccag gtcctctagc
       1021 atgggacggc ggtgctggat tcactagcga ggatggtagg ggcggcataa cattgagagt
       1081 cgccgttgca aatggattag gtaacgctaa aaagcttatc accaaaatgc aagccggcga
       1141 agcaaagtat gattttgtgg agattatggc ttgtccagcc ggatgtgttg gtggaggcgg
       1201 acaacctaga tcaactgaca aagcaataac acagaagagg caagctgccc tatacaattt
       1261 ggatgaaaaa tccactttaa gaagaagtca tgaaaaccca tctatcaggg agctttatga
       1321 cacctacttg ggtgaacctt taggtcacaa ggcacatgaa ctattgcaca cacattatgt
       1381 agctggcgga gtcgaggaaa aagatgaaaa gaaataaact agttaactta agtcgaacag
       1441 aaagtaatcg tattgtacac ggccgcataa tcgaaattaa tacgactcac tataggggaa
       1501 ttgtgagcgg ataacaattc cccatcttag tatattagtt aagtataaga aggagatata
       1561 catatggaat tcctgcagta acctaggctg ctgccaccgc tgagcaataa ctagcataac
       1621 cccttggggc ctctaaacgg gtcttgaggg gttttttgct gaaacctcag gcatttgaga
       1681 agcacacggt cacactgctt ccggtagtca ataaaccggt aaaccagcaa tagacataag
       1741 cggctattta acgaccctgc cctgaaccga cgaccgggtc atcgtggccg gatcttgcgg
       1801 cccctcggct tgaacgaatt gttagacatt atttgccgac taccttggtg atctcgcctt
       1861 tcacgtagtg gacaaattct tccaactgat ctgcgcgcga ggccaagcga tcttcttctt
       1921 gtccaagata agcctgtcta gcttcaagta tgacgggctg atactgggcc ggcaggcgct
       1981 ccattgccca gtcggcagcg acatccttcg gcgcgatttt gccggttact gcgctgtacc
       2041 aaatgcggga caacgtaagc actacatttc gctcatcgcc agcccagtcg ggcggcgagt
       2101 tccatagcgt taaggtttca tttagcgcct caaatagatc ctgttcagga accggatcaa
       2161 agagttcctc cgccgctgga cctaccaagg caacgctatg ttctcttgct tttgtcagca
       2221 agatagccag atcaatgtcg atcgtggctg gctcgaagat acctgcaaga atgtcattgc
       2281 gctgccattc tccaaattgc agttcgcgct tagctggata acgccacgga atgatgtcgt
       2341 cgtgcacaac aatggtgact tctacagcgc ggagaatctc gctctctcca ggggaagccg
       2401 aagtttccaa aaggtcgttg atcaaagctc gccgcgttgt ttcatcaagc cttacggtca
       2461 ccgtaaccag caaatcaata tcactgtgtg gcttcaggcc gccatccact gcggagccgt
       2521 acaaatgtac ggccagcaac gtcggttcga gatggcgctc gatgacgcca actacctctg
       2581 atagttgagt cgatacttcg gcgatcaccg cttccctcat actcttcctt tttcaatatt
       2641 attgaagcat ttatcagggt tattgtctca tgagcggata catatttgaa tgtatttaga
       2701 aaaataaaca aatagctagc tcactcggtc gctacgctcc gggcgtgaga ctgcggcggg
       2761 cgctgcggac acatacaaag ttacccacag attccgtgga taagcagggg actaacatgt
       2821 gaggcaaaac agcagggccg cgccggtggc gtttttccat aggctccgcc ctcctgccag
       2881 agttcacata aacagacgct tttccggtgc atctgtggga gccgtgaggc tcaaccatga
       2941 atctgacagt acgggcgaaa cccgacagga cttaaagatc cccaccgttt ccggcgggtc
       3001 gctccctctt gcgctctcct gttccgaccc tgccgtttac cggatacctg ttccgccttt
       3061 ctcccttacg ggaagtgtgg cgctttctca tagctcacac actggtatct cggctcggtg
       3121 taggtcgttc gctccaagct gggctgtaag caagaactcc ccgttcagcc cgactgctgc
       3181 gccttatccg gtaactgttc acttgagtcc aacccggaaa agcacggtaa aacgccactg
       3241 gcagcagcca ttggtaactg ggagttcgca gaggatttgt ttagctaaac acgcggttgc
       3301 tcttgaagtg tgcgccaaag tccggctaca ctggaaggac agatttggtt gctgtgctct
       3361 gcgaaagcca gttaccacgg ttaagcagtt ccccaactga cttaaccttc gatcaaacca
       3421 cctccccagg tggttttttc gtttacaggg caaaagatta cgcgcagaaa aaaaggatct
       3481 caagaagatc ctttgatctt ttctactgaa ccgctctaga tttcagtgca atttatctct
       3541 tcaaatgtag cacctgaagt cagccccata cgatataagt tgtaattctc atgttagtca
       3601 tgccccgcgc ccaccggaag gagctgactg ggttgaaggc tctcaagggc atcggtcgag
       3661 atcccggtgc ctaatgagtg agctaactta cattaattgc gttgcgctca ctgcccgctt
       3721 tccagtcggg aaacctgtcg tgccagctgc attaatgaat cggccaacgc gcggggagag
       3781 gcggtttgcg tattgggcgc cagggtggtt tttcttttca ccagtgagac gggcaacagc
       3841 tgattgccct tcaccgcctg gccctgagag agttgcagca agcggtccac gctggtttgc
       3901 cccagcaggc gaaaatcctg tttgatggtg gttaacggcg ggatataaca tgagctgtct
       3961 tcggtatcgt cgtatcccac taccgagatg tccgcaccaa cgcgcagccc ggactcggta
       4021 atggcgcgca ttgcgcccag cgccatctga tcgttggcaa ccagcatcgc agtgggaacg
       4081 atgccctcat tcagcatttg catggtttgt tgaaaaccgg acatggcact ccagtcgcct
       4141 tcccgttccg ctatcggctg aatttgattg cgagtgagat atttatgcca gccagccaga
       4201 cgcagacgcg ccgagacaga acttaatggg cccgctaaca gcgcgatttg ctggtgaccc
       4261 aatgcgacca gatgctccac gcccagtcgc gtaccgtctt catgggagaa aataatactg
       4321 ttgatgggtg tctggtcaga gacatcaaga aataacgccg gaacattagt gcaggcagct
       4381 tccacagcaa tggcatcctg gtcatccagc ggatagttaa tgatcagccc actgacgcgt
       4441 tgcgcgagaa gattgtgcac cgccgcttta caggcttcga cgccgcttcg ttctaccatc
       4501 gacaccacca cgctggcacc cagttgatcg gcgcgagatt taatcgccgc gacaatttgc
       4561 gacggcgcgt gcagggccag actggaggtg gcaacgccaa tcagcaacga ctgtttgccc
       4621 gccagttgtt gtgccacgcg gttgggaatg taattcagct ccgccatcgc cgcttccact
       4681 ttttcccgcg ttttcgcaga aacgtggctg gcctggttca ccacgcggga aacggtctga
       4741 taagagacac cggcatactc tgcgacatcg tataacgtta ctggtttcac attcaccacc
       4801 ctgaattgac tctcttccgg gcgctatcat gccataccgc gaaaggtttt gcgccattcg
       4861 atggtgtccg ggatctcgac gctctccctt atgcgactcc tgcattagga aattaatacg
       4921 actcactata
//
