# Supplementary material for: A synthetic system links FeFe-hydrogenases to essential E. coli sulfur metabolism
Source: J Biol Eng. 2011 May 26;5:7. doi: 10.1186/1754-1611-5-7 (PMC3130634; doi:10.1186/1754-1611-5-7)
Supplement: Additional file 1 — Vector sequences. Contains complete sequences for all vectors used in this study and described in table 1. [file 1754-1611-5-7-S1.ZIP › AF2_PlasmidsUsed/pCDF_ew21.gbk]

LOCUS       D108                    5353 bp    DNA     circular      2-JUN-2009
DEFINITION  pCDFDuet-1 (Strep).
SOURCE      
  ORGANISM  
COMMENT     http://www.informaxinc.com/
COMMENT     ORIGDB|GenBank
COMMENT     VNTDATE|307017387|
COMMENT     VNTDBDATE|516039433|
COMMENT     VNTNAME|D108|
COMMENT     VNTAUTHORNAME|Edwin Wintermute|
COMMENT     VNTAUTHOREML|winterm@fas.harvard.edu|
FEATURES             Location/Qualifiers
     CDS             complement(4131..5213)
                     /dnas_title="lacI"
                     /vntifkey=4
                     /label=lacI
                     /note="Wildtype lacI gene"
     promoter        5337..5353
                     /dnas_title="T7 Promoter"
                     /vntifkey=30
                     /label=T7 Promoter
     protein_bind    5..25
                     /dnas_title="lacO"
                     /vntifkey=31
                     /label=lacO
     RBS             58..63
                     /dnas_title="RBS-1"
                     /vntifkey=32
                     /label=RBS-1
     terminator      2034..2081
                     /dnas_title="T7 Terminator"
                     /vntifkey=43
                     /label=T7 Terminator
     protein_bind    1922..1942
                     /dnas_title="lacO"
                     /vntifkey=31
                     /label=lacO
     promoter        1901..1917
                     /dnas_title="T7 promoter"
                     /vntifkey=30
                     /label=T7 promoter
     RBS             1973..1978
                     /dnas_title="RBS"
                     /vntifkey=32
                     /label=RBS
     promoter        3726..3755
                     /dnas_title="RNA I promoter"
                     /vntifkey=30
                     /label=RNA I promoter
     promoter        complement(3878..3906)
                     /dnas_title="RNA II Promoter"
                     /vntifkey=30
                     /label=RNA II Promoter
     rep_origin      3274..3274
                     /dnas_title="Replication Origin"
                     /vntifkey=33
                     /label=Replication Origin
     RBS             complement(3049..3053)
                     /dnas_title="RBS"
                     /vntifkey=32
                     /label=RBS
     CDS             complement(2255..3043)
                     /dnas_title="aadA (Correct, original source Tn21)"
                     /vntifkey=4
                     /label=aadA (Correct, original source Tn21)
     rep_origin      complement(3183..3921)
                     /dnas_title="CloDF13 ori"
                     /vntifkey=33
                     /label=CloDF13 ori
     primer          60..94
                     /dnas_title="epPCR forward primer"
                     /vntifkey=27
                     /label=epPCR forward primer
     primer          complement(1855..1896)
                     /dnas_title="epPCR reverse primer"
                     /vntifkey=27
                     /label=epPCR reverse primer
     CDS             71..1846
                     /note="caHydA"
                     /translation="MGAAASRMGKTIILNGNEVHTDKDITILELARENNVDIPTLCFL
                     KDCGNFGKCGVCMVEVEGKGFRAACVAKVEDGMVINTESDEVKERIKKRVSMLLDKHE
                     FKCGQCSRRENCEFLKLVIKTKAKASKPFLPEDKDALVDNRSKAIVIDRSKCVLCGRC
                     VAACKQHTSTCSIQFIKKDGQRAVGTVDDVCLDDSTCLLCGQCVIACPVAALKEKSHI
                     EKVQEALNDPKKHVIVAMAPSVRTAMGELFKMGYGKDVTGKLYTALRMLGFDKVFDIN
                     FGADMTIMEEATELLGRVKNNGPFPMFTSCCPAWVRLAQNYHPELLDNLSSAKSPQQI
                     FGTASKTYYPSISGIAPEDVYTVTIMPCNDKKYEADIPFMETNSLRDIDASLTTRELA
                     KMIKDAKIKFADLEDGEVDPAMGTYSGAGAIFGATGGVMEAAIRSAKDFAENKELENV
                     DYTEVRGFKGIKEAEVEIAGNKLNVAVINGASNFFEFMKSGKMNEKQYHFIEVMACPG
                     GCINGGGQPHVNALDRENVDYRKLRASVLYNQDKNVLSKRKSHDNPAIIKMYDSYFGK
                     PGEGLAHKLLHVKYTKDKNVSKHETS"
ORIGIN      
          1 ggggaattgt gagcggataa caattcccct gtagaaataa ttttgtttaa ctttaataag
         61 gagatatacc atgggcgcgg ccgcatctag aatgggcaaa acaataatct taaatggcaa
        121 tgaagtgcat acagataaag atattactat ccttgagcta gcaagagaaa ataatgtaga
        181 tatcccaaca ctctgctttt taaaggattg tggcaatttt ggaaaatgcg gagtctgtat
        241 ggtagaggta gaaggcaagg gctttagagc tgcttgtgtt gccaaagttg aagatggaat
        301 ggtaataaac acagaatccg atgaagtaaa agaacgaatc aaaaaaagag tttcaatgct
        361 tcttgataag catgaattta aatgtggaca atgttccaga agagaaaatt gtgagttcct
        421 taaacttgta ataaagacaa aagcaaaagc ttcaaaacca tttttaccag aagataagga
        481 tgctctagtt gataatagaa gtaaggctat tgtaattgac agatcaaaat gtgtactatg
        541 cggtagatgc gtagctgcat gtaaacagca cacaagcact tgctcaattc aatttattaa
        601 aaaagatgga caaagggctg ttggaactgt tgatgatgtt tgtcttgatg actcaacatg
        661 cttattatgc ggtcagtgtg taatcgcttg tcctgttgct gctttaaaag aaaaatccca
        721 tatagaaaaa gttcaagaag ctcttaatga ccctaaaaaa catgtcattg ttgcaatggc
        781 tccatcagta agaactgcta tgggcgaatt attcaaaatg ggatatggaa aagatgtaac
        841 aggaaaacta tatactgcac ttagaatgtt aggctttgat aaagtatttg atataaactt
        901 tggtgcagat atgactataa tggaagaagc tactgaactt ttaggcagag ttaaaaataa
        961 tggcccattc cctatgttta catcttgctg tcctgcatgg gtaagattag ctcaaaatta
       1021 tcatcctgaa ttattagata atctttcatc agcaaaatca ccacaacaaa tatttggtac
       1081 tgcatcaaaa acttactatc cttcaatttc aggaatagct ccagaagatg tttatacagt
       1141 tactatcatg ccttgtaatg ataaaaaata tgaagcagat attcctttca tggaaactaa
       1201 cagcttaaga gatattgatg catccttaac tacaagagag cttgcaaaaa tgattaaaga
       1261 tgcaaaaatt aaatttgcag atcttgaaga tggtgaagtt gatcctgcta tgggtactta
       1321 cagtggtgct ggagctatct ttggtgcaac cggtggcgtt atggaagctg caataagatc
       1381 agctaaagac tttgctgaaa ataaagaact tgaaaatgtt gattacactg aagtaagagg
       1441 ctttaaaggc ataaaagaag cggaagttga aattgctgga aataaactaa acgttgctgt
       1501 tataaatggt gcttctaact tcttcgagtt tatgaaatct ggaaaaatga acgaaaaaca
       1561 atatcacttt atagaagtaa tggcttgccc tggtggatgt ataaatggtg gaggtcaacc
       1621 tcacgtaaat gctcttgata gagaaaatgt tgattacaga aaactaagag catcagtatt
       1681 atacaaccaa gataaaaatg ttctttcaaa gagaaagtca catgataatc cagctattat
       1741 taaaatgtat gatagctact ttggaaaacc aggtgaagga cttgctcaca aattactaca
       1801 cgtaaaatac acaaaagata aaaatgtttc aaaacatgaa actagttaac ttaagtcgaa
       1861 cagaaagtaa tcgtattgta cacggccgca taatcgaaat taatacgact cactataggg
       1921 gaattgtgag cggataacaa ttccccatct tagtatatta gttaagtata agaaggagat
       1981 atacatatgg aattcctgca gtaacctagg ctgctgccac cgctgagcaa taactagcat
       2041 aaccccttgg ggcctctaaa cgggtcttga ggggtttttt gctgaaacct caggcatttg
       2101 agaagcacac ggtcacactg cttccggtag tcaataaacc ggtaaaccag caatagacat
       2161 aagcggctat ttaacgaccc tgccctgaac cgacgaccgg gtcatcgtgg ccggatcttg
       2221 cggcccctcg gcttgaacga attgttagac attatttgcc gactaccttg gtgatctcgc
       2281 ctttcacgta gtggacaaat tcttccaact gatctgcgcg cgaggccaag cgatcttctt
       2341 cttgtccaag ataagcctgt ctagcttcaa gtatgacggg ctgatactgg gccggcaggc
       2401 gctccattgc ccagtcggca gcgacatcct tcggcgcgat tttgccggtt actgcgctgt
       2461 accaaatgcg ggacaacgta agcactacat ttcgctcatc gccagcccag tcgggcggcg
       2521 agttccatag cgttaaggtt tcatttagcg cctcaaatag atcctgttca ggaaccggat
       2581 caaagagttc ctccgccgct ggacctacca aggcaacgct atgttctctt gcttttgtca
       2641 gcaagatagc cagatcaatg tcgatcgtgg ctggctcgaa gatacctgca agaatgtcat
       2701 tgcgctgcca ttctccaaat tgcagttcgc gcttagctgg ataacgccac ggaatgatgt
       2761 cgtcgtgcac aacaatggtg acttctacag cgcggagaat ctcgctctct ccaggggaag
       2821 ccgaagtttc caaaaggtcg ttgatcaaag ctcgccgcgt tgtttcatca agccttacgg
       2881 tcaccgtaac cagcaaatca atatcactgt gtggcttcag gccgccatcc actgcggagc
       2941 cgtacaaatg tacggccagc aacgtcggtt cgagatggcg ctcgatgacg ccaactacct
       3001 ctgatagttg agtcgatact tcggcgatca ccgcttccct catactcttc ctttttcaat
       3061 attattgaag catttatcag ggttattgtc tcatgagcgg atacatattt gaatgtattt
       3121 agaaaaataa acaaatagct agctcactcg gtcgctacgc tccgggcgtg agactgcggc
       3181 gggcgctgcg gacacataca aagttaccca cagattccgt ggataagcag gggactaaca
       3241 tgtgaggcaa aacagcaggg ccgcgccggt ggcgtttttc cataggctcc gccctcctgc
       3301 cagagttcac ataaacagac gcttttccgg tgcatctgtg ggagccgtga ggctcaacca
       3361 tgaatctgac agtacgggcg aaacccgaca ggacttaaag atccccaccg tttccggcgg
       3421 gtcgctccct cttgcgctct cctgttccga ccctgccgtt taccggatac ctgttccgcc
       3481 tttctccctt acgggaagtg tggcgctttc tcatagctca cacactggta tctcggctcg
       3541 gtgtaggtcg ttcgctccaa gctgggctgt aagcaagaac tccccgttca gcccgactgc
       3601 tgcgccttat ccggtaactg ttcacttgag tccaacccgg aaaagcacgg taaaacgcca
       3661 ctggcagcag ccattggtaa ctgggagttc gcagaggatt tgtttagcta aacacgcggt
       3721 tgctcttgaa gtgtgcgcca aagtccggct acactggaag gacagatttg gttgctgtgc
       3781 tctgcgaaag ccagttacca cggttaagca gttccccaac tgacttaacc ttcgatcaaa
       3841 ccacctcccc aggtggtttt ttcgtttaca gggcaaaaga ttacgcgcag aaaaaaagga
       3901 tctcaagaag atcctttgat cttttctact gaaccgctct agatttcagt gcaatttatc
       3961 tcttcaaatg tagcacctga agtcagcccc atacgatata agttgtaatt ctcatgttag
       4021 tcatgccccg cgcccaccgg aaggagctga ctgggttgaa ggctctcaag ggcatcggtc
       4081 gagatcccgg tgcctaatga gtgagctaac ttacattaat tgcgttgcgc tcactgcccg
       4141 ctttccagtc gggaaacctg tcgtgccagc tgcattaatg aatcggccaa cgcgcgggga
       4201 gaggcggttt gcgtattggg cgccagggtg gtttttcttt tcaccagtga gacgggcaac
       4261 agctgattgc ccttcaccgc ctggccctga gagagttgca gcaagcggtc cacgctggtt
       4321 tgccccagca ggcgaaaatc ctgtttgatg gtggttaacg gcgggatata acatgagctg
       4381 tcttcggtat cgtcgtatcc cactaccgag atgtccgcac caacgcgcag cccggactcg
       4441 gtaatggcgc gcattgcgcc cagcgccatc tgatcgttgg caaccagcat cgcagtggga
       4501 acgatgccct cattcagcat ttgcatggtt tgttgaaaac cggacatggc actccagtcg
       4561 ccttcccgtt ccgctatcgg ctgaatttga ttgcgagtga gatatttatg ccagccagcc
       4621 agacgcagac gcgccgagac agaacttaat gggcccgcta acagcgcgat ttgctggtga
       4681 cccaatgcga ccagatgctc cacgcccagt cgcgtaccgt cttcatggga gaaaataata
       4741 ctgttgatgg gtgtctggtc agagacatca agaaataacg ccggaacatt agtgcaggca
       4801 gcttccacag caatggcatc ctggtcatcc agcggatagt taatgatcag cccactgacg
       4861 cgttgcgcga gaagattgtg caccgccgct ttacaggctt cgacgccgct tcgttctacc
       4921 atcgacacca ccacgctggc acccagttga tcggcgcgag atttaatcgc cgcgacaatt
       4981 tgcgacggcg cgtgcagggc cagactggag gtggcaacgc caatcagcaa cgactgtttg
       5041 cccgccagtt gttgtgccac gcggttggga atgtaattca gctccgccat cgccgcttcc
       5101 actttttccc gcgttttcgc agaaacgtgg ctggcctggt tcaccacgcg ggaaacggtc
       5161 tgataagaga caccggcata ctctgcgaca tcgtataacg ttactggttt cacattcacc
       5221 accctgaatt gactctcttc cgggcgctat catgccatac cgcgaaaggt tttgcgccat
       5281 tcgatggtgt ccgggatctc gacgctctcc cttatgcgac tcctgcatta ggaaattaat
       5341 acgactcact ata
//
