# Supplementary material for: A synthetic system links FeFe-hydrogenases to essential E. coli sulfur metabolism
Source: J Biol Eng. 2011 May 26;5:7. doi: 10.1186/1754-1611-5-7 (PMC3130634; doi:10.1186/1754-1611-5-7)
Supplement: Additional file 1 — Vector sequences. Contains complete sequences for all vectors used in this study and described in table 1. [file 1754-1611-5-7-S1.ZIP › AF2_PlasmidsUsed/pCDF_ew22.gbk]

LOCUS       D109                    5358 bp    DNA     circular      2-JUN-2009
DEFINITION  pCDFDuet-1 (Strep).
SOURCE      
  ORGANISM  
COMMENT     http://www.informaxinc.com/
COMMENT     ORIGDB|GenBank
COMMENT     VNTDATE|307017387|
COMMENT     VNTDBDATE|516039750|
COMMENT     VNTNAME|D109|
COMMENT     VNTAUTHORNAME|Edwin Wintermute|
COMMENT     VNTAUTHOREML|winterm@fas.harvard.edu|
FEATURES             Location/Qualifiers
     CDS             complement(4136..5218)
                     /dnas_title="lacI"
                     /vntifkey=4
                     /label=lacI
                     /note="Wildtype lacI gene"
     promoter        5342..5358
                     /dnas_title="T7 Promoter"
                     /vntifkey=30
                     /label=T7 Promoter
     protein_bind    5..25
                     /dnas_title="lacO"
                     /vntifkey=31
                     /label=lacO
     RBS             58..63
                     /dnas_title="RBS-1"
                     /vntifkey=32
                     /label=RBS-1
     terminator      2039..2086
                     /dnas_title="T7 Terminator"
                     /vntifkey=43
                     /label=T7 Terminator
     protein_bind    1927..1947
                     /dnas_title="lacO"
                     /vntifkey=31
                     /label=lacO
     promoter        1906..1922
                     /dnas_title="T7 promoter"
                     /vntifkey=30
                     /label=T7 promoter
     RBS             1978..1983
                     /dnas_title="RBS"
                     /vntifkey=32
                     /label=RBS
     rep_origin      3279..3279
                     /dnas_title="Replication Origin"
                     /vntifkey=33
                     /label=Replication Origin
     RBS             complement(3054..3058)
                     /dnas_title="RBS"
                     /vntifkey=32
                     /label=RBS
     CDS             complement(2260..3048)
                     /dnas_title="aadA (Correct, original source Tn21)"
                     /vntifkey=4
                     /label=aadA (Correct, original source Tn21)
     rep_origin      complement(3188..3926)
                     /dnas_title="CloDF13 ori"
                     /vntifkey=33
                     /label=CloDF13 ori
     CDS             71..1834
                     /dnas_title="csHydA"
                     /vntifkey=4
                     /label=csHydA
     primer          60..95
                     /dnas_title="epPCR forward primer"
                     /vntifkey=27
                     /label=epPCR forward primer
     primer          complement(1820..1846)
                     /dnas_title="epPCR reverse primer"
                     /vntifkey=27
                     /label=epPCR reverse primer
ORIGIN      
          1 ggggaattgt gagcggataa caattcccct gtagaaataa ttttgtttaa ctttaataag
         61 gagatatacc atgggcataa acatagtaat tgatgaaaaa actattcaag tacaggaaaa
        121 tactacagtt atacaagctg ccctagcaaa tgggatagat ataccaagtt tatgctatct
        181 taatgagtgt ggtaatgttg gaaagtgtgg agtgtgtgca gtagaaatag aaggaaaaaa
        241 taacttagca cttgcatgta taacaaaagt tgaagaaggt atggtagtaa aaacaaactc
        301 agaaaaagta caagaaagag ttaaaatgag agttgctact ttgcttgata agcatgaatt
        361 taaatgtgga ccttgtccaa gaagagaaaa ttgcgaattt ttaaagttag ttataaaaac
        421 aaaagctaag gctaacaagc cttttgtggt tgaagacaaa tcacaataca tagatattag
        481 aagtaaatca attgtaatag acagaactaa gtgtgtgcta tgcggaagat gtgaagcagc
        541 atgtaaaaca aagacaggta caggagctat ttcaatttgt aagagtgaat caggaagaat
        601 agtgcaagca acaggcggaa agtgctttga tgatacaaat tgtttattat gtggacaatg
        661 cgttgcagca tgtccagtag gagctttaac tgaaaaaaca cacgttgata gagttaaaga
        721 agcattagaa gatcctaata agcatgtaat agttgctatg gcaccatcaa tcagaacttc
        781 tatgggagag ttatttaaat taggctatgg ggttgatgta actggaaaat tatatgcttc
        841 aatgagagca ttaggatttg ataaggtatt tgatattaac tttggggctg atatgacaat
        901 aatggaagaa gcaacagagt ttattgaaag agttaaaaat aatggaccat tcccaatgtt
        961 tacttcatgt tgtccggcat gggttagaca agtggaaaat tattacccag aatttttaga
       1021 aaacttatca tcagctaaat caccacaaca aatatttggt gcagcaagca aaacatacta
       1081 tcctcaaata tcaggtataa gtgctaaaga tgtatttact gttacaataa tgccttgtac
       1141 agcaaagaaa tttgaggctg atagagaaga aatgtataat gagggaatta aaaatataga
       1201 tgcagtactt actacaagag aattagcaaa aatgattaaa gatgcaaaga ttaattttgc
       1261 taatttagaa gacgaacaag ctgatccagc aatgggagaa tacactgggg ctggagttat
       1321 attcggagct acaggtggag ttatggaagc agcacttaga actgctaagg atttcgttga
       1381 agataaagat ttaactgata tagaatatac acaaataaga ggattacaag gaataaaaga
       1441 ggctacagta gaaattggtg gagaaaatta taacgtagct gtaattaatg gtgcagcaaa
       1501 cttagctgaa ttcatgaata gcggtaaaat ccttgaaaag aactatcatt ttattgaagt
       1561 aatggcttgc ccaggcggat gtgtaaatgg tggaggacaa ccacacgtaa gtgcaaagga
       1621 aagagaaaaa gtagatgtta gaactgtaag agcatctgtt ttatataacc aagataaaaa
       1681 tttagagaag agaaaatcac ataaaaatac agcattatta aatatgtact atgattatat
       1741 gggagctcca ggacaaggaa aagctcatga attattacac ttaaaataca ataaaggcgc
       1801 gccgagcgcg tggagccatc cgcagtttga aaaataagcg gccgcactag ttaacttaag
       1861 tcgaacagaa agtaatcgta ttgtacacgg ccgcataatc gaaattaata cgactcacta
       1921 taggggaatt gtgagcggat aacaattccc catcttagta tattagttaa gtataagaag
       1981 gagatataca tatggaattc ctgcagtaac ctaggctgct gccaccgctg agcaataact
       2041 agcataaccc cttggggcct ctaaacgggt cttgaggggt tttttgctga aacctcaggc
       2101 atttgagaag cacacggtca cactgcttcc ggtagtcaat aaaccggtaa accagcaata
       2161 gacataagcg gctatttaac gaccctgccc tgaaccgacg accgggtcat cgtggccgga
       2221 tcttgcggcc cctcggcttg aacgaattgt tagacattat ttgccgacta ccttggtgat
       2281 ctcgcctttc acgtagtgga caaattcttc caactgatct gcgcgcgagg ccaagcgatc
       2341 ttcttcttgt ccaagataag cctgtctagc ttcaagtatg acgggctgat actgggccgg
       2401 caggcgctcc attgcccagt cggcagcgac atccttcggc gcgattttgc cggttactgc
       2461 gctgtaccaa atgcgggaca acgtaagcac tacatttcgc tcatcgccag cccagtcggg
       2521 cggcgagttc catagcgtta aggtttcatt tagcgcctca aatagatcct gttcaggaac
       2581 cggatcaaag agttcctccg ccgctggacc taccaaggca acgctatgtt ctcttgcttt
       2641 tgtcagcaag atagccagat caatgtcgat cgtggctggc tcgaagatac ctgcaagaat
       2701 gtcattgcgc tgccattctc caaattgcag ttcgcgctta gctggataac gccacggaat
       2761 gatgtcgtcg tgcacaacaa tggtgacttc tacagcgcgg agaatctcgc tctctccagg
       2821 ggaagccgaa gtttccaaaa ggtcgttgat caaagctcgc cgcgttgttt catcaagcct
       2881 tacggtcacc gtaaccagca aatcaatatc actgtgtggc ttcaggccgc catccactgc
       2941 ggagccgtac aaatgtacgg ccagcaacgt cggttcgaga tggcgctcga tgacgccaac
       3001 tacctctgat agttgagtcg atacttcggc gatcaccgct tccctcatac tcttcctttt
       3061 tcaatattat tgaagcattt atcagggtta ttgtctcatg agcggataca tatttgaatg
       3121 tatttagaaa aataaacaaa tagctagctc actcggtcgc tacgctccgg gcgtgagact
       3181 gcggcgggcg ctgcggacac atacaaagtt acccacagat tccgtggata agcaggggac
       3241 taacatgtga ggcaaaacag cagggccgcg ccggtggcgt ttttccatag gctccgccct
       3301 cctgccagag ttcacataaa cagacgcttt tccggtgcat ctgtgggagc cgtgaggctc
       3361 aaccatgaat ctgacagtac gggcgaaacc cgacaggact taaagatccc caccgtttcc
       3421 ggcgggtcgc tccctcttgc gctctcctgt tccgaccctg ccgtttaccg gatacctgtt
       3481 ccgcctttct cccttacggg aagtgtggcg ctttctcata gctcacacac tggtatctcg
       3541 gctcggtgta ggtcgttcgc tccaagctgg gctgtaagca agaactcccc gttcagcccg
       3601 actgctgcgc cttatccggt aactgttcac ttgagtccaa cccggaaaag cacggtaaaa
       3661 cgccactggc agcagccatt ggtaactggg agttcgcaga ggatttgttt agctaaacac
       3721 gcggttgctc ttgaagtgtg cgccaaagtc cggctacact ggaaggacag atttggttgc
       3781 tgtgctctgc gaaagccagt taccacggtt aagcagttcc ccaactgact taaccttcga
       3841 tcaaaccacc tccccaggtg gttttttcgt ttacagggca aaagattacg cgcagaaaaa
       3901 aaggatctca agaagatcct ttgatctttt ctactgaacc gctctagatt tcagtgcaat
       3961 ttatctcttc aaatgtagca cctgaagtca gccccatacg atataagttg taattctcat
       4021 gttagtcatg ccccgcgccc accggaagga gctgactggg ttgaaggctc tcaagggcat
       4081 cggtcgagat cccggtgcct aatgagtgag ctaacttaca ttaattgcgt tgcgctcact
       4141 gcccgctttc cagtcgggaa acctgtcgtg ccagctgcat taatgaatcg gccaacgcgc
       4201 ggggagaggc ggtttgcgta ttgggcgcca gggtggtttt tcttttcacc agtgagacgg
       4261 gcaacagctg attgcccttc accgcctggc cctgagagag ttgcagcaag cggtccacgc
       4321 tggtttgccc cagcaggcga aaatcctgtt tgatggtggt taacggcggg atataacatg
       4381 agctgtcttc ggtatcgtcg tatcccacta ccgagatgtc cgcaccaacg cgcagcccgg
       4441 actcggtaat ggcgcgcatt gcgcccagcg ccatctgatc gttggcaacc agcatcgcag
       4501 tgggaacgat gccctcattc agcatttgca tggtttgttg aaaaccggac atggcactcc
       4561 agtcgccttc ccgttccgct atcggctgaa tttgattgcg agtgagatat ttatgccagc
       4621 cagccagacg cagacgcgcc gagacagaac ttaatgggcc cgctaacagc gcgatttgct
       4681 ggtgacccaa tgcgaccaga tgctccacgc ccagtcgcgt accgtcttca tgggagaaaa
       4741 taatactgtt gatgggtgtc tggtcagaga catcaagaaa taacgccgga acattagtgc
       4801 aggcagcttc cacagcaatg gcatcctggt catccagcgg atagttaatg atcagcccac
       4861 tgacgcgttg cgcgagaaga ttgtgcaccg ccgctttaca ggcttcgacg ccgcttcgtt
       4921 ctaccatcga caccaccacg ctggcaccca gttgatcggc gcgagattta atcgccgcga
       4981 caatttgcga cggcgcgtgc agggccagac tggaggtggc aacgccaatc agcaacgact
       5041 gtttgcccgc cagttgttgt gccacgcggt tgggaatgta attcagctcc gccatcgccg
       5101 cttccacttt ttcccgcgtt ttcgcagaaa cgtggctggc ctggttcacc acgcgggaaa
       5161 cggtctgata agagacaccg gcatactctg cgacatcgta taacgttact ggtttcacat
       5221 tcaccaccct gaattgactc tcttccgggc gctatcatgc cataccgcga aaggttttgc
       5281 gccattcgat ggtgtccggg atctcgacgc tctcccttat gcgactcctg cattaggaaa
       5341 ttaatacgac tcactata
//
