# Supplementary material for: A synthetic system links FeFe-hydrogenases to essential E. coli sulfur metabolism
Source: J Biol Eng. 2011 May 26;5:7. doi: 10.1186/1754-1611-5-7 (PMC3130634; doi:10.1186/1754-1611-5-7)
Supplement: Additional file 1 — Vector sequences. Contains complete sequences for all vectors used in this study and described in table 1. [file 1754-1611-5-7-S1.ZIP › AF2_PlasmidsUsed/pCDF_mp2.gbk]

LOCUS       V20.pCDFDuet (Ca        6429 bp    DNA     circular      2-JUN-2009
DEFINITION  with CaHydF and CaHydG.
SOURCE      
  ORGANISM  
COMMENT     VNTDATE|0|
COMMENT     VNTDBDATE|463085845|
COMMENT     VNTNAME|V20.pCDFDuet (CaHydF, CaHydG)|
COMMENT     VNTAUTHORNAME|Edwin Wintermute|
COMMENT     VNTAUTHOREML|winterm@fas.harvard.edu|
FEATURES             Location/Qualifiers
     CDS             71..1336
                     /dnas_title="CaHydF"
                     /vntifkey=4
                     /label=CaHydF
                     /translation="MANELNSTPKGERLHIALFGKTNVGKSSVINALTSQEIALVSNV
                     KGTTTDPVYKAMELLPLGPVMLIDTAGLDDISDLGELRRGKTLEVLSKTDVAILVFDV
                     ESGITEYDKNIYSLLLEKKIPLIGVLNKIDKKDYKLEDYTSQFKIPIVPISALNNKGI
                     NNLKDELIRLAPENDDKFKIVGDLLSPGDIAVLVTPIDKAAPKGRLILPQQQTIRDIL
                     ESDAIAMVTKEFELRETLDSLRKKPKIVITDSQVFLKVAADTPKDILMTSFSILMARH
                     KGDLIELARGARAIEDLKDGDKILIAEACTHHRQSDDIGKVKIPRWLRQKTGKKLEFD
                     FSSGFSFPPNIEDYALIVHCAGCMLNRRSMLHRIESSVKKQIPIVNYGVLIAYVQGIL
                     PRALKPFPYADRIFNQSSRNGGWSHPQFEK"
     CDS             1534..2949
                     /dnas_title="CaHydG"
                     /vntifkey=4
                     /label=CaHydG
                     /translation="MYNVKSKVATEFISDEEIIDSLEYAKQNKSNRELIDSIIEKAKE
                     CKGLTHRDAAVLLECDLEDENEKMFKLAREIKQKFYGNRIVMFAPLYLSNYCVNGCVY
                     CPYHHKNKHIARKKLSQEDVKRETIALQDMGHKRLALEAGEDPVNNPIEYILDCIKTI
                     YSIKHKNGAIRRVNVNIAATTVENYKKLKDAGIGTYILFQETYNKKSYEELHPTGPKH
                     DYAYHTEAMDRAMEGGIDDVGIGVLFGLNMYKYDFVGLLMHAEHLEAAMGVGPHTISV
                     PRIRPADDIDPENFSNAISDEIFEKIVAIIRIAVPYTGMIVSTRESKKTRERVLELGI
                     SQISGGSSTSVGGYVESEPEEDNSSQFEVNDNRTLDEIVNWLLEMNYIPSFCTACYRE
                     GRTGDRFMSLVKSGQIANCCQPNALMTLKEYLEDYASSNTQKNGEALIASEVEKIPNE
                     KVKSIVKKHLTELKEGQRDFRF"
ORIGIN      
          1 ggggaattgt gagcggataa caattcccct gtagaaataa ttttgtttaa ctttaataag
         61 gagatatacc atggccaatg aacttaactc aacacccaaa ggtgaaagac ttcacattgc
        121 actttttgga aaaactaatg ttggaaaatc cagtgtaata aatgctctta cttctcaaga
        181 aatagctctt gtttcaaatg taaaaggtac aacaactgat cctgtttaca aagcaatgga
        241 actgctccct cttggaccag ttatgcttat agatactgct ggtcttgatg acataagtga
        301 tttaggtgag cttagacgtg gaaaaactct cgaggtttta tcaaaaactg atgtagcaat
        361 tttagttttt gatgttgaaa gtggaataac agaatatgat aaaaatattt actcattact
        421 gcttgaaaag aaaattccac taataggagt tttaaataaa atagataaaa aggactataa
        481 gctagaggat tatacttctc aatttaaaat acctatagta ccaatttcag ctctcaataa
        541 taaaggcata aataatttaa aagatgaatt aatacgctta gcaccagaaa atgatgataa
        601 atttaagatt gttggtgatt tactttctcc tggtgacata gcagttttag ttactccaat
        661 agacaaagct gctccaaagg gaagattaat acttcctcag cagcaaacta taagagatat
        721 acttgaaagt gacgctattg ctatggtgac aaaggaattt gaacttagag aaaccttaga
        781 cagccttaga aaaaaaccta aaatagtaat aacagattct caagtatttt taaaggtagc
        841 agcagacaca cctaaggaca tattgatgac ctcattttct atacttatgg caagacataa
        901 aggagattta atagaacttg ctcgtggtgc aagggcaatt gaagatttaa aagatggtga
        961 taaaatttta atagcagaag cctgcaccca ccaccgtcaa tctgatgata taggtaaagt
       1021 aaaaatacca agatggctta gacaaaaaac tggtaaaaaa ctagaatttg atttttcaag
       1081 tggcttttca tttcctccaa atatagagga ttatgcactt atagttcatt gtgctggctg
       1141 catgctaaac agacgttcaa tgcttcacag aatagaaagt tcagtaaaaa aacaaattcc
       1201 tatagtaaat tacggagttc ttattgccta cgttcaagga attcttccaa gggcattaaa
       1261 gccttttcca tatgctgata gaatatttaa tcaatcgagt aggaacggcg gctggagcca
       1321 tccgcagttt gagaaataag gatccgaatt cgagctcggc gcgcctgcag gtcgacaagc
       1381 ttgcggccgc ataatgctta agtcgaacag aaagtaatcg tattgtacac ggccgcataa
       1441 tcgaaattaa tacgactcac tataggggaa ttgtgagcgg ataacaattc cccatcttag
       1501 tatattagtt aagtataaga aggagatata catatgtata atgttaaatc taaagttgca
       1561 actgaattta tcagtgatga ggaaattatt gattcccttg aatacgcaaa acaaaataaa
       1621 agtaaccgcg aacttataga cagcataatt gaaaaagcaa aagaatgtaa ggggttaaca
       1681 cacagagacg cagctgtatt actagagtgt gacttagaag atgaaaatga aaaaatgttc
       1741 aagcttgcaa gagaaatcaa acaaaaattt tacggtaatc gtatagtaat gtttgctcct
       1801 ctttatcttt caaactactg tgtaaacgga tgtgtatatt gtccatacca tcataaaaac
       1861 aaacatatag caagaaaaaa gctgtcacag gaagatgtta aaagagaaac aatagctctt
       1921 caagatatgg gacataaacg tttggcttta gaggctggag aagaccctgt aaacaatcct
       1981 attgaatata ttcttgactg tatcaaaacc atatacagca taaaacataa aaatggagca
       2041 attagacgtg taaatgtaaa tattgcagct actactgtag aaaactacaa gaaattaaag
       2101 gatgctggta ttggaacata tatacttttc caagaaacct ataacaaaaa aagttacgag
       2161 gaacttcatc ctacaggtcc aaaacatgat tatgcctatc atacagaagc aatggatcgt
       2221 gctatggaag gtggtattga tgatgtaggt attggggttt tgtttggact aaatatgtac
       2281 aaatatgact ttgttggact tctaatgcat gctgaacact tggaagctgc tatgggtgta
       2341 ggccctcata ctataagcgt tcctcgtata cgtcctgcag atgacattga tcctgaaaac
       2401 ttctcaaatg caatatcgga cgagattttt gaaaaaattg tagccattat tcgtattgca
       2461 gttccataca caggcatgat cgtctctact cgtgagtcta aaaaaactcg tgagcgcgta
       2521 cttgaactcg gtatatctca aataagtggt ggttctagca caagtgttgg tggttacgtt
       2581 gaatctgaac ctgaagaaga taactcttca caattcgaag tcaatgataa ccgtactctt
       2641 gatgagatag ttaattggct tttagaaatg aattatattc caagcttttg taccgcttgt
       2701 tatcgtgaag gaagaactgg cgaccgtttc atgagccttg ttaaatcagg acaaatagca
       2761 aattgttgcc agccaaacgc cttaatgact cttaaagagt acttggagga ttatgcttct
       2821 tctaatactc aaaagaatgg tgaagcactt atagcttctg aagttgaaaa aatacctaac
       2881 gaaaaggtta aatcaatagt aaaaaaacac cttaccgaat taaaagaggg acaaagagat
       2941 tttagattct aaagatctca attggatatc ggccggccac gcgatcgctg acgtcggtac
       3001 cctcgagtct ggtaaagaaa ccgctgctgc gaaatttgaa cgccagcaca tggactcgtc
       3061 tactagcgca gcttaattaa cctaggctgc tgccaccgct gagcaataac tagcataacc
       3121 ccttggggcc tctaaacggg tcttgagggg ttttttgctg aaacctcagg catttgagaa
       3181 gcacacggtc acactgcttc cggtagtcaa taaaccggta aaccagcaat agacataagc
       3241 ggctatttaa cgaccctgcc ctgaaccgac gaccgggtca tcgtggccgg atcttgcggc
       3301 ccctcggctt gaacgaattg ttagacatta tttgccgact accttggtga tctcgccttt
       3361 cacgtagtgg acaaattctt ccaactgatc tgcgcgcgag gccaagcgat cttcttcttg
       3421 tccaagataa gcctgtctag cttcaagtat gacgggctga tactgggccg gcaggcgctc
       3481 cattgcccag tcggcagcga catccttcgg cgcgattttg ccggttactg cgctgtacca
       3541 aatgcgggac aacgtaagca ctacatttcg ctcatcgcca gcccagtcgg gcggcgagtt
       3601 ccatagcgtt aaggtttcat ttagcgcctc aaatagatcc tgttcaggaa ccggatcaaa
       3661 gagttcctcc gccgctggac ctaccaaggc aacgctatgt tctcttgctt ttgtcagcaa
       3721 gatagccaga tcaatgtcga tcgtggctgg ctcgaagata cctgcaagaa tgtcattgcg
       3781 ctgccattct ccaaattgca gttcgcgctt agctggataa cgccacggaa tgatgtcgtc
       3841 gtgcacaaca atggtgactt ctacagcgcg gagaatctcg ctctctccag gggaagccga
       3901 agtttccaaa aggtcgttga tcaaagctcg ccgcgttgtt tcatcaagcc ttacggtcac
       3961 cgtaaccagc aaatcaatat cactgtgtgg cttcaggccg ccatccactg cggagccgta
       4021 caaatgtacg gccagcaacg tcggttcgag atggcgctcg atgacgccaa ctacctctga
       4081 tagttgagtc gatacttcgg cgatcaccgc ttccctcata ctcttccttt ttcaatatta
       4141 ttgaagcatt tatcagggtt attgtctcat gagcggatac atatttgaat gtatttagaa
       4201 aaataaacaa atagctagct cactcggtcg ctacgctccg ggcgtgagac tgcggcgggc
       4261 gctgcggaca catacaaagt tacccacaga ttccgtggat aagcagggga ctaacatgtg
       4321 aggcaaaaca gcagggccgc gccggtggcg tttttccata ggctccgccc tcctgccaga
       4381 gttcacataa acagacgctt ttccggtgca tctgtgggag ccgtgaggct caaccatgaa
       4441 tctgacagta cgggcgaaac ccgacaggac ttaaagatcc ccaccgtttc cggcgggtcg
       4501 ctccctcttg cgctctcctg ttccgaccct gccgtttacc ggatacctgt tccgcctttc
       4561 tcccttacgg gaagtgtggc gctttctcat agctcacaca ctggtatctc ggctcggtgt
       4621 aggtcgttcg ctccaagctg ggctgtaagc aagaactccc cgttcagccc gactgctgcg
       4681 ccttatccgg taactgttca cttgagtcca acccggaaaa gcacggtaaa acgccactgg
       4741 cagcagccat tggtaactgg gagttcgcag aggatttgtt tagctaaaca cgcggttgct
       4801 cttgaagtgt gcgccaaagt ccggctacac tggaaggaca gatttggttg ctgtgctctg
       4861 cgaaagccag ttaccacggt taagcagttc cccaactgac ttaaccttcg atcaaaccac
       4921 ctccccaggt ggttttttcg tttacagggc aaaagattac gcgcagaaaa aaaggatctc
       4981 aagaagatcc tttgatcttt tctactgaac cgctctagat ttcagtgcaa tttatctctt
       5041 caaatgtagc acctgaagtc agccccatac gatataagtt gtaattctca tgttagtcat
       5101 gccccgcgcc caccggaagg agctgactgg gttgaaggct ctcaagggca tcggtcgaga
       5161 tcccggtgcc taatgagtga gctaacttac attaattgcg ttgcgctcac tgcccgcttt
       5221 ccagtcggga aacctgtcgt gccagctgca ttaatgaatc ggccaacgcg cggggagagg
       5281 cggtttgcgt attgggcgcc agggtggttt ttcttttcac cagtgagacg ggcaacagct
       5341 gattgccctt caccgcctgg ccctgagaga gttgcagcaa gcggtccacg ctggtttgcc
       5401 ccagcaggcg aaaatcctgt ttgatggtgg ttaacggcgg gatataacat gagctgtctt
       5461 cggtatcgtc gtatcccact accgagatgt ccgcaccaac gcgcagcccg gactcggtaa
       5521 tggcgcgcat tgcgcccagc gccatctgat cgttggcaac cagcatcgca gtgggaacga
       5581 tgccctcatt cagcatttgc atggtttgtt gaaaaccgga catggcactc cagtcgcctt
       5641 cccgttccgc tatcggctga atttgattgc gagtgagata tttatgccag ccagccagac
       5701 gcagacgcgc cgagacagaa cttaatgggc ccgctaacag cgcgatttgc tggtgaccca
       5761 atgcgaccag atgctccacg cccagtcgcg taccgtcttc atgggagaaa ataatactgt
       5821 tgatgggtgt ctggtcagag acatcaagaa ataacgccgg aacattagtg caggcagctt
       5881 ccacagcaat ggcatcctgg tcatccagcg gatagttaat gatcagccca ctgacgcgtt
       5941 gcgcgagaag attgtgcacc gccgctttac aggcttcgac gccgcttcgt tctaccatcg
       6001 acaccaccac gctggcaccc agttgatcgg cgcgagattt aatcgccgcg acaatttgcg
       6061 acggcgcgtg cagggccaga ctggaggtgg caacgccaat cagcaacgac tgtttgcccg
       6121 ccagttgttg tgccacgcgg ttgggaatgt aattcagctc cgccatcgcc gcttccactt
       6181 tttcccgcgt tttcgcagaa acgtggctgg cctggttcac cacgcgggaa acggtctgat
       6241 aagagacacc ggcatactct gcgacatcgt ataacgttac tggtttcaca ttcaccaccc
       6301 tgaattgact ctcttccggg cgctatcatg ccataccgcg aaaggttttg cgccattcga
       6361 tggtgtccgg gatctcgacg ctctccctta tgcgactcct gcattaggaa attaatacga
       6421 ctcactata
//
