# Supplementary material for: A synthetic system links FeFe-hydrogenases to essential E. coli sulfur metabolism
Source: J Biol Eng. 2011 May 26;5:7. doi: 10.1186/1754-1611-5-7 (PMC3130634; doi:10.1186/1754-1611-5-7)
Supplement: Additional file 1 — Vector sequences. Contains complete sequences for all vectors used in this study and described in table 1. [file 1754-1611-5-7-S1.ZIP › AF2_PlasmidsUsed/pET_ew19.gbk]

LOCUS       E111                    7266 bp    DNA     circular      2-JUN-2009
DEFINITION  pETDUET-1.
SOURCE      
  ORGANISM  
COMMENT     http://www.informaxinc.com/
COMMENT     ORIGDB|GenBank
COMMENT     VNTDATE|275404061|
COMMENT     VNTDBDATE|490809122|
COMMENT     VNTNAME|E111|
COMMENT     VNTAUTHORNAME|Edwin Wintermute|
COMMENT     VNTAUTHOREML|winterm@fas.harvard.edu|
COMMENT     VNTREPLTYPE|Plasmid
COMMENT     VNTEXTCHREPL|Bacteria
FEATURES             Location/Qualifiers
     RBS             58..63
                     /dnas_title="RBS-1"
                     /vntifkey=32
                     /label=RBS-1
     -35_signal      complement(3888..3893)
                     /dnas_title="-35 Ap"
                     /vntifkey=48
                     /label=-35 Ap
     -10_signal      complement(3864..3870)
                     /dnas_title="-10 Ap"
                     /vntifkey=47
                     /label=-10 Ap
     rep_origin      2393..2840
                     /dnas_title="f1 ori"
                     /vntifkey=33
                     /label=f1 ori
     rep_origin      4583..4583
                     /dnas_title="ColE1, pBR322 ori"
                     /vntifkey=33
                     /label=ColE1, pBR322 ori
     CDS             complement(5014..5205)
                     /dnas_title="ROP"
                     /vntifkey=4
                     /label=ROP
     CDS             complement(5777..6859)
                     /dnas_title="lacI"
                     /vntifkey=4
                     /label=lacI
                     /note="lac repressor gene"
     promoter        7250..7266
                     /dnas_title="T7 promoter"
                     /vntifkey=30
                     /label=T7 promoter
     protein_bind    5..25
                     /dnas_title="lacO"
                     /vntifkey=31
                     /label=lacO
     terminator      2308..2355
                     /dnas_title="T7 terminator"
                     /vntifkey=43
                     /label=T7 terminator
     CDS             complement(2962..3822)
                     /dnas_title="Ap"
                     /vntifkey=4
                     /label=Ap
                     /note="B-lactamase gene"
     primer          7204..7219
                     /dnas_title="pET Upstream Primer #69214-3"
                     /vntifkey=27
                     /label=pET Upstream Primer #69214-3
     primer          complement(2294..2312)
                     /dnas_title="T7 Terminator Primer #69337-3"
                     /vntifkey=27
                     /label=T7 Terminator Primer #69337-3
     primer          complement(2294..2312)
                     /dnas_title="JW.327"
                     /vntifkey=27
                     /label=JW.327
     CDS             514..2259
                     /dnas_title="zmSIR"
                     /vntifkey=4
                     /label=zmSIR
     CDS             71..364
                     /dnas_title="soFD 1"
                     /vntifkey=4
                     /label=soFD 1
ORIGIN      
          1 ggggaattgt gagcggataa caattcccct ctagaaataa ttttgtttaa ctttaagaag
         61 gagatatacc atggctgcat ataaagttac tttggtaaca ccaaccggta atgtcgaatt
        121 tcaatgtcct gatgacgtgt acattttaga cgccgctgag gaagagggaa tagatctacc
        181 atattcttgc agagcaggct catgttccag ttgcgccggt aagcttaaaa ctggaagctt
        241 gaaccaggat gaccaatctt tcttagatga tgaccagatc gatgaaggct gggttctaac
        301 atgtgctgca taccctgtat cagacgtcac cattgaaact cataaggagg aagaacttac
        361 agcctaaact agttaactta agtcgaacag aaagtaatcg tattgtacac ggccgcataa
        421 tcgaaattaa tacgactcac tataggggaa ttgtgagcgg ataacaattc cccatcttag
        481 tatattagtt aagtataaga aggagatata catatggcga agaaggatgc ttctgaagtt
        541 aagcgaagca aggttgagat aatcaaggaa aagagcaact tcctccggta ccctttgaac
        601 gaggagttgg tctcagaggc cccaaatatc aacgagagtg ctgttcagct gatcaagttt
        661 catggaagct accagcaaac tgaccgagat gtccgtgggc agaagaatta ctcgtttatg
        721 ctccggacaa agaacccttg tgggaaagtt ccaaaccaac tttatttagc tatggataca
        781 ctagccgatg agtttggcat cggaacactc cgcctgacga ccaggcagac attccagttg
        841 cacggtgttc ttaagaagaa cttgaagact gttctaagca ctgtcataaa gaatatgggc
        901 tcaacattgg gtgcttgtgg cgatctcaac aggaatgtac ttgctcctgc agcgccttat
        961 gtcaaaaaag atatcctttt tgctcaacaa acagcagaga acattgcagc acttcttaca
       1021 ccacagtccg gggcttatta tgacctgtgg gtggatggcg agaagataat gtcagctgaa
       1081 gagcctcctg aggtgacaaa agcccgcaat gacaactcgc atggaacgaa cttccctgac
       1141 tctccggaac caatctatgg cacccagtat ctaccaagga agttcaaggt tgcggttacc
       1201 gcggctggtg ataactctgt tgatattctg accaatgaca tcggtgttgt tgttgtttca
       1261 gatgatgcag gagaacctat tggctttaac atctatgttg gtggtggcat gggaaggaca
       1321 caccgagtgg aaactacatt ccctcggctg gctgatccat tgggttatgt tccaaaagaa
       1381 gatatattat atgctataaa ggccattgtc gtcacacaga gggaaaatgg aagaagggat
       1441 gaccgcaagt atagtaggat gaagtatatg attgaccgtt ggggaataga taggtttcgg
       1501 gctgaagttg aaaaatatta cgggaagaag tttgaaagtt tccgaccatt gccagagtgg
       1561 cagtttaaca gctaccttgg ctggcaagaa cagggtgatg ggaaattatt ctatggagtg
       1621 catgttgata atggtcgtgt tggtgggcaa gcaaagaaaa ctctacgaga gataattgag
       1681 aagtataatt tggatgttag tattacccca aaccaaaatc ttattttatg tgggattgat
       1741 caagcatgga gagaacccat aactacagct cttgcacaag ctggcctgct ggaaccgaag
       1801 gatgtcgacc ccttgaattt aactgccatg gcatgccctg ccttgccact gtgccctttg
       1861 gcacaaacag aagctgaacg ggggatctta cccattctta aacgaattag agcagtcttc
       1921 aataaggttg gtatcaagga ttcggagtct gtggttgtga ggataactgg atgccctaat
       1981 ggatgcgcta gaccatatat ggcagagctt ggtttcgttg gtgatggccc aaaaagttac
       2041 cagatctggc tgggtggaac accaaaccag agtacgctag cagaatcatt tatggacaag
       2101 gtgaagcttg atgacatcga gaaggttttg gagcctctct ttacctattg gaatggcaca
       2161 cgccaggaag gcgaatcttt tggaagcttc acaaaccgaa caggattcga caaattgaaa
       2221 gaggtagtga ataagtgggc agagtcaccg tcagccgcat gagaattcct gcagttaacc
       2281 taggctgctg ccaccgctga gcaataacta gcataacccc ttggggcctc taaacgggtc
       2341 ttgaggggtt ttttgctgaa aggaggaact atatccggat tggcgaatgg gacgcgccct
       2401 gtagcggcgc attaagcgcg gcgggtgtgg tggttacgcg cagcgtgacc gctacacttg
       2461 ccagcgccct agcgcccgct cctttcgctt tcttcccttc ctttctcgcc acgttcgccg
       2521 gctttccccg tcaagctcta aatcgggggc tccctttagg gttccgattt agtgctttac
       2581 ggcacctcga ccccaaaaaa cttgattagg gtgatggttc acgtagtggg ccatcgccct
       2641 gatagacggt ttttcgccct ttgacgttgg agtccacgtt ctttaatagt ggactcttgt
       2701 tccaaactgg aacaacactc aaccctatct cggtctattc ttttgattta taagggattt
       2761 tgccgatttc ggcctattgg ttaaaaaatg agctgattta acaaaaattt aacgcgaatt
       2821 ttaacaaaat attaacgttt acaatttctg gcggcacgat ggcatgagat tatcaaaaag
       2881 gatcttcacc tagatccttt taaattaaaa atgaagtttt aaatcaatct aaagtatata
       2941 tgagtaaact tggtctgaca gttaccaatg cttaatcagt gaggcaccta tctcagcgat
       3001 ctgtctattt cgttcatcca tagttgcctg actccccgtc gtgtagataa ctacgatacg
       3061 ggagggctta ccatctggcc ccagtgctgc aatgataccg cgagacccac gctcaccggc
       3121 tccagattta tcagcaataa accagccagc cggaagggcc gagcgcagaa gtggtcctgc
       3181 aactttatcc gcctccatcc agtctattaa ttgttgccgg gaagctagag taagtagttc
       3241 gccagttaat agtttgcgca acgttgttgc cattgctaca ggcatcgtgg tgtcacgctc
       3301 gtcgtttggt atggcttcat tcagctccgg ttcccaacga tcaaggcgag ttacatgatc
       3361 ccccatgttg tgcaaaaaag cggttagctc cttcggtcct ccgatcgttg tcagaagtaa
       3421 gttggccgca gtgttatcac tcatggttat ggcagcactg cataattctc ttactgtcat
       3481 gccatccgta agatgctttt ctgtgactgg tgagtactca accaagtcat tctgagaata
       3541 gtgtatgcgg cgaccgagtt gctcttgccc ggcgtcaata cgggataata ccgcgccaca
       3601 tagcagaact ttaaaagtgc tcatcattgg aaaacgttct tcggggcgaa aactctcaag
       3661 gatcttaccg ctgttgagat ccagttcgat gtaacccact cgtgcaccca actgatcttc
       3721 agcatctttt actttcacca gcgtttctgg gtgagcaaaa acaggaaggc aaaatgccgc
       3781 aaaaaaggga ataagggcga cacggaaatg ttgaatactc atactcttcc tttttcaatc
       3841 atgattgaag catttatcag ggttattgtc tcatgagcgg atacatattt gaatgtattt
       3901 agaaaaataa acaaataggt catgaccaaa atcccttaac gtgagttttc gttccactga
       3961 gcgtcagacc ccgtagaaaa gatcaaagga tcttcttgag atcctttttt tctgcgcgta
       4021 atctgctgct tgcaaacaaa aaaaccaccg ctaccagcgg tggtttgttt gccggatcaa
       4081 gagctaccaa ctctttttcc gaaggtaact ggcttcagca gagcgcagat accaaatact
       4141 gtccttctag tgtagccgta gttaggccac cacttcaaga actctgtagc accgcctaca
       4201 tacctcgctc tgctaatcct gttaccagtg gctgctgcca gtggcgataa gtcgtgtctt
       4261 accgggttgg actcaagacg atagttaccg gataaggcgc agcggtcggg ctgaacgggg
       4321 ggttcgtgca cacagcccag cttggagcga acgacctaca ccgaactgag atacctacag
       4381 cgtgagctat gagaaagcgc cacgcttccc gaagggagaa aggcggacag gtatccggta
       4441 agcggcaggg tcggaacagg agagcgcacg agggagcttc cagggggaaa cgcctggtat
       4501 ctttatagtc ctgtcgggtt tcgccacctc tgacttgagc gtcgattttt gtgatgctcg
       4561 tcaggggggc ggagcctatg gaaaaacgcc agcaacgcgg cctttttacg gttcctggcc
       4621 ttttgctggc cttttgctca catgttcttt cctgcgttat cccctgattc tgtggataac
       4681 cgtattaccg cctttgagtg agctgatacc gctcgccgca gccgaacgac cgagcgcagc
       4741 gagtcagtga gcgaggaagc ggaagagcgc ctgatgcggt attttctcct tacgcatctg
       4801 tgcggtattt cacaccgcat atatggtgca ctctcagtac aatctgctct gatgccgcat
       4861 agttaagcca gtatacactc cgctatcgct acgtgactgg gtcatggctg cgccccgaca
       4921 cccgccaaca cccgctgacg cgccctgacg ggcttgtctg ctcccggcat ccgcttacag
       4981 acaagctgtg accgtctccg ggagctgcat gtgtcagagg ttttcaccgt catcaccgaa
       5041 acgcgcgagg cagctgcggt aaagctcatc agcgtggtcg tgaagcgatt cacagatgtc
       5101 tgcctgttca tccgcgtcca gctcgttgag tttctccaga agcgttaatg tctggcttct
       5161 gataaagcgg gccatgttaa gggcggtttt ttcctgtttg gtcactgatg cctccgtgta
       5221 agggggattt ctgttcatgg gggtaatgat accgatgaaa cgagagagga tgctcacgat
       5281 acgggttact gatgatgaac atgcccggtt actggaacgt tgtgagggta aacaactggc
       5341 ggtatggatg cggcgggacc agagaaaaat cactcagggt caatgccagc gcttcgttaa
       5401 tacagatgta ggtgttccac agggtagcca gcagcatcct gcgatgcaga tccggaacat
       5461 aatggtgcag ggcgctgact tccgcgtttc cagactttac gaaacacgga aaccgaagac
       5521 cattcatgtt gttgctcagg tcgcagacgt tttgcagcag cagtcgcttc acgttcgctc
       5581 gcgtatcggt gattcattct gctaaccagt aaggcaaccc cgccagccta gccgggtcct
       5641 caacgacagg agcacgatca tgctagtcat gccccgcgcc caccggaagg agctgactgg
       5701 gttgaaggct ctcaagggca tcggtcgaga tcccggtgcc taatgagtga gctaacttac
       5761 attaattgcg ttgcgctcac tgcccgcttt ccagtcggga aacctgtcgt gccagctgca
       5821 ttaatgaatc ggccaacgcg cggggagagg cggtttgcgt attgggcgcc agggtggttt
       5881 ttcttttcac cagtgagacg ggcaacagct gattgccctt caccgcctgg ccctgagaga
       5941 gttgcagcaa gcggtccacg ctggtttgcc ccagcaggcg aaaatcctgt ttgatggtgg
       6001 ttaacggcgg gatataacat gagctgtctt cggtatcgtc gtatcccact accgagatgt
       6061 ccgcaccaac gcgcagcccg gactcggtaa tggcgcgcat tgcgcccagc gccatctgat
       6121 cgttggcaac cagcatcgca gtgggaacga tgccctcatt cagcatttgc atggtttgtt
       6181 gaaaaccgga catggcactc cagtcgcctt cccgttccgc tatcggctga atttgattgc
       6241 gagtgagata tttatgccag ccagccagac gcagacgcgc cgagacagaa cttaatgggc
       6301 ccgctaacag cgcgatttgc tggtgaccca atgcgaccag atgctccacg cccagtcgcg
       6361 taccgtcttc atgggagaaa ataatactgt tgatgggtgt ctggtcagag acatcaagaa
       6421 ataacgccgg aacattagtg caggcagctt ccacagcaat ggcatcctgg tcatccagcg
       6481 gatagttaat gatcagccca ctgacgcgtt gcgcgagaag attgtgcacc gccgctttac
       6541 aggcttcgac gccgcttcgt tctaccatcg acaccaccac gctggcaccc agttgatcgg
       6601 cgcgagattt aatcgccgcg acaatttgcg acggcgcgtg cagggccaga ctggaggtgg
       6661 caacgccaat cagcaacgac tgtttgcccg ccagttgttg tgccacgcgg ttgggaatgt
       6721 aattcagctc cgccatcgcc gcttccactt tttcccgcgt tttcgcagaa acgtggctgg
       6781 cctggttcac cacgcgggaa acggtctgat aagagacacc ggcatactct gcgacatcgt
       6841 ataacgttac tggtttcaca ttcaccaccc tgaattgact ctcttccggg cgctatcatg
       6901 ccataccgcg aaaggttttg cgccattcga tggtgtccgg gatctcgacg ctctccctta
       6961 tgcgactcct gcattaggaa gcagcccagt agtaggttga ggccgttgag caccgccgcc
       7021 gcaaggaatg gtgcatgcaa ggagatggcg cccaacagtc ccccggccac ggggcctgcc
       7081 accataccca cgccgaaaca agcgctcatg agcccgaagt ggcgagcccg atcttcccca
       7141 tcggtgatgt cggcgatata ggcgccagca accgcacctg tggcgccggt gatgccggcc
       7201 acgatgcgtc cggcgtagag gatcgagatc gatctcgatc ccgcgaaatt aatacgactc
       7261 actata
//
