# Supplementary material for: A synthetic system links FeFe-hydrogenases to essential E. coli sulfur metabolism
Source: J Biol Eng. 2011 May 26;5:7. doi: 10.1186/1754-1611-5-7 (PMC3130634; doi:10.1186/1754-1611-5-7)
Supplement: Additional file 1 — Vector sequences. Contains complete sequences for all vectors used in this study and described in table 1. [file 1754-1611-5-7-S1.ZIP › AF2_PlasmidsUsed/pET_mp1.gbk]

LOCUS       V18.pETDLSA (CaH        8181 bp    DNA     circular      2-JUN-2009
DEFINITION  with CaHydA1 and CaHydE, 8181 bases.
SOURCE      
  ORGANISM  
COMMENT     VNTDATE|0|
COMMENT     VNTDBDATE|491064323|
COMMENT     VNTNAME|V18.pETDLSA (CaHydA1, CaHydE)|
COMMENT     VNTAUTHORNAME|Edwin Wintermute|
COMMENT     VNTAUTHOREML|winterm@fas.harvard.edu|
FEATURES             Location/Qualifiers
     CDS             71..1858
                     /dnas_title="CaHydA1"
                     /vntifkey=4
                     /label=CaHydA1
                     /translation="MGKTIILNGNEVHTDKDITILELARENNVDIPTLCFLKDCGNFG
                     KCGVCMVEVEGKGFRAACVAKVEDGMVINTESDEVKERIKKRVSMLLDKHEFKCGQCS
                     RRENCEFLKLVIKTKAKASKPFLPEDKDALVDNRSKAIVIDRSKCVLCGRCVAACKQH
                     TSTCSIQFIKKDGQRAVGTVDDVCLDDSTCLLCGQCVIACPVAALKEKSHIEKVQEAL
                     NDPKKHVIVAMAPSVRTAMGELFKMGYGKDVTGKLYTALRMLGFDKVFDINFGADMTI
                     MEEATELLGRVKNNGPFPMFTSCCPAWVRLAQNYHPELLDNLSSAKSPQQIFGTASKT
                     YYPSISGIAPEDVYTVTIMPCNDKKYEADIPFMETNSLRDIDASLTTRELAKMIKDAK
                     IKFADLEDGEVDPAMGTYSGAGAIFGATGGVMEAAIRSAKDFAENKELENVDYTEVRG
                     FKGIKEAEVEIAGNKLNVAVINGASNFFEFMKSGKMNEKQYHFIEVMACPGGCINGGG
                     QPHVNALDRENVDYRKLRASVLYNQDKNVLSKRKSHDNPAIIKMYDSYFGKPGEGLAH
                     KLLHVKYTKDKNVSKHEGAPSAWSHPQFEK"
     CDS             2013..3062
                     /dnas_title="CaHydE"
                     /vntifkey=4
                     /label=CaHydE
                     /translation="MDNIIKLINKAEVTHDLTKDELVTLLKDDTHNEEIYKAADRVRE
                     KYVGEEVHLRGLIEFSNICKRNCMYCGLRRDNKNIKRYRLEPDEIIHLAKSAKNYGYQ
                     TVVLQSGEDDYYTVEKMKYIVSEIKKLNMAITLSIGEKTFEEYEEYRKSGADRYLIRI
                     ETTDKELYEKLDPKMSHENRINCLKNLRKLGYEVGSGCLVGLPNQTIESLADDILFFK
                     EIDADMIGVGPFIPNEDTPLGEEKGGEFFMSVKVTALIRLLLPDINIPATTAMESLYP
                     NGRSIALTSGANVVMPNVTEGEYRKLYALYPGKICVNDTPGHCRQCISLKINKINRKV
                     SATKGFRKKSYKESIG"
ORIGIN      
          1 ggggaattgt gagcggataa caattcccct ctagaaataa ttttgtttaa ctttaagaag
         61 gagatatacc atgggcaaaa caataatctt aaatggcaat gaagtgcata cagataaaga
        121 tattactatc cttgagctag caagagaaaa taatgtagat atcccaacac tctgcttttt
        181 aaaggattgt ggcaattttg gaaaatgcgg agtctgtatg gtagaggtag aaggcaaggg
        241 ctttagagct gcttgtgttg ccaaagttga agatggaatg gtaataaaca cagaatccga
        301 tgaagtaaaa gaacgaatca aaaaaagagt ttcaatgctt cttgataagc atgaatttaa
        361 atgtggacaa tgttctagaa gagaaaattg tgaattcctt aaacttgtaa taaagacaaa
        421 agcaaaagct tcaaaaccat ttttaccaga agataaggat gctctagttg ataatagaag
        481 taaggctatt gtaattgaca gatcaaaatg tgtactatgc ggtagatgcg tagctgcatg
        541 taaacagcac acaagcactt gctcaattca atttattaaa aaagatggac aaagggctgt
        601 tggaactgtt gatgatgttt gtcttgatga ctcaacatgc ttattatgcg gtcagtgtgt
        661 aatcgcttgt cctgttgctg ctttaaaaga aaaatcccat atagaaaaag ttcaagaagc
        721 tcttaatgac cctaaaaaac atgtcattgt tgcaatggct ccatcagtaa gaactgctat
        781 gggcgaatta ttcaaaatgg gatatggaaa agatgtaaca ggaaaactat atactgcact
        841 tagaatgtta ggctttgata aagtatttga tataaacttt ggtgcagata tgactataat
        901 ggaagaagct actgaacttt taggcagagt taaaaataat ggcccattcc ctatgtttac
        961 atcttgctgt cctgcatggg taagattagc tcaaaattat catcctgaat tattagataa
       1021 tctttcatca gcaaaatcac cacaacaaat atttggtact gcatcaaaaa cttactatcc
       1081 ttcaatttca ggaatagctc cagaagatgt ttatacagtt actatcatgc cttgtaatga
       1141 taaaaaatat gaagcagata ttcctttcat ggaaactaac agcttaagag atattgatgc
       1201 atccttaact acaagagagc ttgcaaaaat gattaaagat gcaaaaatta aatttgcaga
       1261 tcttgaagat ggtgaagttg atcctgctat gggtacttac agtggtgctg gagctatctt
       1321 tggtgcaacc ggtggcgtta tggaagctgc aataagatca gctaaagact ttgctgaaaa
       1381 taaagaactt gaaaatgttg attacactga agtaagaggc tttaaaggca taaaagaagc
       1441 ggaagttgaa attgctggaa ataaactaaa cgttgctgtt ataaatggtg cttctaactt
       1501 cttcgagttt atgaaatctg gaaaaatgaa cgaaaaacaa tatcacttta tagaagtaat
       1561 ggcttgccct ggtggatgta taaatggtgg aggtcaacct cacgtaaatg ctcttgatag
       1621 agaaaatgtt gattacagaa aactaagagc atcagtatta tacaaccaag ataaaaatgt
       1681 tctttcaaag agaaagtcac atgataatcc agctattatt aaaatgtatg atagctactt
       1741 tggaaaacca ggtgaaggac ttgctcacaa attactacac gtaaaataca caaaagataa
       1801 aaatgtttca aaacatgaag gcgcgccgag cgcgtggagc catccgcagt ttgaaaaata
       1861 agcggccgca taatgcttaa gtcgaacaga aagtaatcgt attgtacacg gccgcataat
       1921 cgaaattaat acgactcact ataggggaat tgtgagcgga taacaattcc ccatcttagt
       1981 atattagtta agtataagaa ggagatatac atatggataa tataataaag ttaattaata
       2041 aagcagaggt aacacatgat ttaacaaagg atgaattagt aactttattg aaggatgata
       2101 ctcataatga agagatatat aaagcagccg atagagtacg tgaaaaatat gttggagaag
       2161 aagtacattt aagaggtctt attgaattct ctaatatttg caaaagaaat tgtatgtatt
       2221 gtggtttaag acgtgataat aaaaatataa aaagatatag actagaacct gatgaaataa
       2281 tacatcttgc taagagtgca aagaattatg ggtatcaaac agttgtactt caatctggtg
       2341 aagatgacta ttatactgtt gaaaaaatga aatatatagt aagcgaaatt aaaaagctaa
       2401 acatggctat tactttaagc attggagaaa aaacctttga agagtatgaa gagtacagaa
       2461 aatctggagc tgatagatat ttaataagaa tagaaacaac agataaagaa ctgtatgaaa
       2521 agttagaccc taaaatgagc catgaaaata ggataaactg ccttaaaaat ttaagaaagc
       2581 ttggatatga agttggttct ggatgtcttg taggtcttcc aaatcaaact atagaatcct
       2641 tggcagatga tatattattt tttaaggaaa tagatgctga tatgataggg gtaggacctt
       2701 ttatacctaa cgaggatact cctcttggag aggaaaaggg tggagagttt ttcatgagtg
       2761 taaaggtaac tgcattgatt agacttcttc tgccagatat aaatataccg gcaactacgg
       2821 caatggaatc cctttatcca aatggaagat caatagctct tacaagcggt gcaaatgttg
       2881 ttatgcctaa tgttacagaa ggtgagtata gaaagctcta tgccctttac ccaggaaaaa
       2941 tatgcgtaaa cgacactcct gggcactgca gacaatgtat atcactaaaa ataaataaga
       3001 taaatagaaa agtgtctgct acaaagggct ttagaaaaaa aagctacaaa gaatctattg
       3061 gttaaagatc tcaattggat atcggccggc cacgcgatcg ctgacgtcgg taccctcgag
       3121 tctggtaaag aaaccgctgc tgcgaaattt gaacgccagc acatggactc gtctactagc
       3181 gcagcttaat taacctaggc tgctgccacc gctgagcaat aactagcata accccttggg
       3241 gcctctaaac gggtcttgag gggttttttg ctgaaaggag gaactatatc cggattggcg
       3301 aatgggacgc gccctgtagc ggcgcattaa gcgcggcggg tgtggtggtt acgcgcagcg
       3361 tgaccgctac acttgccagc gccctagcgc ccgctccttt cgctttcttc ccttcctttc
       3421 tcgccacgtt cgccggcttt ccccgtcaag ctctaaatcg ggggctccct ttagggttcc
       3481 gatttagtgc tttacggcac ctcgacccca aaaaacttga ttagggtgat ggttcacgta
       3541 gtgggccatc gccctgatag acggtttttc gccctttgac gttggagtcc acgttcttta
       3601 atagtggact cttgttccaa actggaacaa cactcaaccc tatctcggtc tattcttttg
       3661 atttataagg gattttgccg atttcggcct attggttaaa aaatgagctg atttaacaaa
       3721 aatttaacgc gaattttaac aaaatattaa cgtttacaat ttctggcggc acgatggcat
       3781 gagattatca aaaaggatct tcacctagat ccttttaaat taaaaatgaa gttttaaatc
       3841 aatctaaagt atatatgagt aaacttggtc tgacagttac caatgcttaa tcagtgaggc
       3901 acctatctca gcgatctgtc tatttcgttc atccatagtt gcctgactcc ccgtcgtgta
       3961 gataactacg atacgggagg gcttaccatc tggccccagt gctgcaatga taccgcgaga
       4021 cccacgctca ccggctccag atttatcagc aataaaccag ccagccggaa gggccgagcg
       4081 cagaagtggt cctgcaactt tatccgcctc catccagtct attaattgtt gccgggaagc
       4141 tagagtaagt agttcgccag ttaatagttt gcgcaacgtt gttgccattg ctacaggcat
       4201 cgtggtgtca cgctcgtcgt ttggtatggc ttcattcagc tccggttccc aacgatcaag
       4261 gcgagttaca tgatccccca tgttgtgcaa aaaagcggtt agctccttcg gtcctccgat
       4321 cgttgtcaga agtaagttgg ccgcagtgtt atcactcatg gttatggcag cactgcataa
       4381 ttctcttact gtcatgccat ccgtaagatg cttttctgtg actggtgagt actcaaccaa
       4441 gtcattctga gaatagtgta tgcggcgacc gagttgctct tgcccggcgt caatacggga
       4501 taataccgcg ccacatagca gaactttaaa agtgctcatc attggaaaac gttcttcggg
       4561 gcgaaaactc tcaaggatct taccgctgtt gagatccagt tcgatgtaac ccactcgtgc
       4621 acccaactga tcttcagcat cttttacttt caccagcgtt tctgggtgag caaaaacagg
       4681 aaggcaaaat gccgcaaaaa agggaataag ggcgacacgg aaatgttgaa tactcatact
       4741 cttccttttt caatcatgat tgaagcattt atcagggtta ttgtctcatg agcggataca
       4801 tatttgaatg tatttagaaa aataaacaaa taggtcatga ccaaaatccc ttaacgtgag
       4861 ttttcgttcc actgagcgtc agaccccgta gaaaagatca aaggatcttc ttgagatcct
       4921 ttttttctgc gcgtaatctg ctgcttgcaa acaaaaaaac caccgctacc agcggtggtt
       4981 tgtttgccgg atcaagagct accaactctt tttccgaagg taactggctt cagcagagcg
       5041 cagataccaa atactgtcct tctagtgtag ccgtagttag gccaccactt caagaactct
       5101 gtagcaccgc ctacatacct cgctctgcta atcctgttac cagtggctgc tgccagtggc
       5161 gataagtcgt gtcttaccgg gttggactca agacgatagt taccggataa ggcgcagcgg
       5221 tcgggctgaa cggggggttc gtgcacacag cccagcttgg agcgaacgac ctacaccgaa
       5281 ctgagatacc tacagcgtga gctatgagaa agcgccacgc ttcccgaagg gagaaaggcg
       5341 gacaggtatc cggtaagcgg cagggtcgga acaggagagc gcacgaggga gcttccaggg
       5401 ggaaacgcct ggtatcttta tagtcctgtc gggtttcgcc acctctgact tgagcgtcga
       5461 tttttgtgat gctcgtcagg ggggcggagc ctatggaaaa acgccagcaa cgcggccttt
       5521 ttacggttcc tggccttttg ctggcctttt gctcacatgt tctttcctgc gttatcccct
       5581 gattctgtgg ataaccgtat taccgccttt gagtgagctg ataccgctcg ccgcagccga
       5641 acgaccgagc gcagcgagtc agtgagcgag gaagcggaag agcgcctgat gcggtatttt
       5701 ctccttacgc atctgtgcgg tatttcacac cgcatatatg gtgcactctc agtacaatct
       5761 gctctgatgc cgcatagtta agccagtata cactccgcta tcgctacgtg actgggtcat
       5821 ggctgcgccc cgacacccgc caacacccgc tgacgcgccc tgacgggctt gtctgctccc
       5881 ggcatccgct tacagacaag ctgtgaccgt ctccgggagc tgcatgtgtc agaggttttc
       5941 accgtcatca ccgaaacgcg cgaggcagct gcggtaaagc tcatcagcgt ggtcgtgaag
       6001 cgattcacag atgtctgcct gttcatccgc gtccagctcg ttgagtttct ccagaagcgt
       6061 taatgtctgg cttctgataa agcgggccat gttaagggcg gttttttcct gtttggtcac
       6121 tgatgcctcc gtgtaagggg gatttctgtt catgggggta atgataccga tgaaacgaga
       6181 gaggatgctc acgatacggg ttactgatga tgaacatgcc cggttactgg aacgttgtga
       6241 gggtaaacaa ctggcggtat ggatgcggcg ggaccagaga aaaatcactc agggtcaatg
       6301 ccagcgcttc gttaatacag atgtaggtgt tccacagggt agccagcagc atcctgcgat
       6361 gcagatccgg aacataatgg tgcagggcgc tgacttccgc gtttccagac tttacgaaac
       6421 acggaaaccg aagaccattc atgttgttgc tcaggtcgca gacgttttgc agcagcagtc
       6481 gcttcacgtt cgctcgcgta tcggtgattc attctgctaa ccagtaaggc aaccccgcca
       6541 gcctagccgg gtcctcaacg acaggagcac gatcatgcta gtcatgcccc gcgcccaccg
       6601 gaaggagctg actgggttga aggctctcaa gggcatcggt cgagatcccg gtgcctaatg
       6661 agtgagctaa cttacattaa ttgcgttgcg ctcactgccc gctttccagt cgggaaacct
       6721 gtcgtgccag ctgcattaat gaatcggcca acgcgcgggg agaggcggtt tgcgtattgg
       6781 gcgccagggt ggtttttctt ttcaccagtg agacgggcaa cagctgattg cccttcaccg
       6841 cctggccctg agagagttgc agcaagcggt ccacgctggt ttgccccagc aggcgaaaat
       6901 cctgtttgat ggtggttaac ggcgggatat aacatgagct gtcttcggta tcgtcgtatc
       6961 ccactaccga gatgtccgca ccaacgcgca gcccggactc ggtaatggcg cgcattgcgc
       7021 ccagcgccat ctgatcgttg gcaaccagca tcgcagtggg aacgatgccc tcattcagca
       7081 tttgcatggt ttgttgaaaa ccggacatgg cactccagtc gccttcccgt tccgctatcg
       7141 gctgaatttg attgcgagtg agatatttat gccagccagc cagacgcaga cgcgccgaga
       7201 cagaacttaa tgggcccgct aacagcgcga tttgctggtg acccaatgcg accagatgct
       7261 ccacgcccag tcgcgtaccg tcttcatggg agaaaataat actgttgatg ggtgtctggt
       7321 cagagacatc aagaaataac gccggaacat tagtgcaggc agcttccaca gcaatggcat
       7381 cctggtcatc cagcggatag ttaatgatca gcccactgac gcgttgcgcg agaagattgt
       7441 gcaccgccgc tttacaggct tcgacgccgc ttcgttctac catcgacacc accacgctgg
       7501 cacccagttg atcggcgcga gatttaatcg ccgcgacaat ttgcgacggc gcgtgcaggg
       7561 ccagactgga ggtggcaacg ccaatcagca acgactgttt gcccgccagt tgttgtgcca
       7621 cgcggttggg aatgtaattc agctccgcca tcgccgcttc cactttttcc cgcgttttcg
       7681 cagaaacgtg gctggcctgg ttcaccacgc gggaaacggt ctgataagag acaccggcat
       7741 actctgcgac atcgtataac gttactggtt tcacattcac caccctgaat tgactctctt
       7801 ccgggcgcta tcatgccata ccgcgaaagg ttttgcgcca ttcgatggtg tccgggatct
       7861 cgacgctctc ccttatgcga ctcctgcatt aggaagcagc ccagtagtag gttgaggccg
       7921 ttgagcaccg ccgccgcaag gaatggtgca tgcaaggaga tggcgcccaa cagtcccccg
       7981 gccacggggc ctgccaccat acccacgccg aaacaagcgc tcatgagccc gaagtggcga
       8041 gcccgatctt ccccatcggt gatgtcggcg atataggcgc cagcaaccgc acctgtggcg
       8101 ccggtgatgc cggccacgat gcgtccggcg tagaggatcg agatcgatct cgatcccgcg
       8161 aaattaatac gactcactat a
//
