# Supplementary material for: A synthetic system links FeFe-hydrogenases to essential E. coli sulfur metabolism
Source: J Biol Eng. 2011 May 26;5:7. doi: 10.1186/1754-1611-5-7 (PMC3130634; doi:10.1186/1754-1611-5-7)
Supplement: Additional file 3 — Mutant summaries. Contains mutation, truncation and activity data for all mutants isolated in this work. [file 1754-1611-5-7-S3.ZIP]

Archive with 49 entries (46 files):
- AF3_MutantSequences/
- AF3_MutantSequences/BB01.fas
- __MACOSX/
- __MACOSX/AF3_MutantSequences/
- __MACOSX/AF3_MutantSequences/._BB01.fas
- AF3_MutantSequences/BB02.fas
- __MACOSX/AF3_MutantSequences/._BB02.fas
- AF3_MutantSequences/BB03.fas
- __MACOSX/AF3_MutantSequences/._BB03.fas
- AF3_MutantSequences/BB04.fas
- __MACOSX/AF3_MutantSequences/._BB04.fas
- AF3_MutantSequences/BB05.fas
- __MACOSX/AF3_MutantSequences/._BB05.fas
- AF3_MutantSequences/BB06.fas
- __MACOSX/AF3_MutantSequences/._BB06.fas
- AF3_MutantSequences/BB07.fas
- __MACOSX/AF3_MutantSequences/._BB07.fas
- AF3_MutantSequences/BB08.fas
- __MACOSX/AF3_MutantSequences/._BB08.fas
- AF3_MutantSequences/BB09.fas
- __MACOSX/AF3_MutantSequences/._BB09.fas
- AF3_MutantSequences/BB10.fas
- __MACOSX/AF3_MutantSequences/._BB10.fas
- AF3_MutantSequences/BB11.fas
- __MACOSX/AF3_MutantSequences/._BB11.fas
- AF3_MutantSequences/BB12.fas
- __MACOSX/AF3_MutantSequences/._BB12.fas
- AF3_MutantSequences/BB13.fas
- __MACOSX/AF3_MutantSequences/._BB13.fas
- AF3_MutantSequences/BB14.fas
- __MACOSX/AF3_MutantSequences/._BB14.fas
- AF3_MutantSequences/BB15.fas
- __MACOSX/AF3_MutantSequences/._BB15.fas
- AF3_MutantSequences/BB16.fas
- __MACOSX/AF3_MutantSequences/._BB16.fas
- AF3_MutantSequences/BB17.fas
- __MACOSX/AF3_MutantSequences/._BB17.fas
- AF3_MutantSequences/BB18.fas
- __MACOSX/AF3_MutantSequences/._BB18.fas
- AF3_MutantSequences/BB19.fas
- __MACOSX/AF3_MutantSequences/._BB19.fas
- AF3_MutantSequences/BB20.fas
- __MACOSX/AF3_MutantSequences/._BB20.fas
- AF3_MutantSequences/BB21.fas
- __MACOSX/AF3_MutantSequences/._BB21.fas
- AF3_MutantSequences/BB22.fas
- __MACOSX/AF3_MutantSequences/._BB22.fas
- AF3_MutantSequences/MutantSummaries.xls
- __MACOSX/AF3_MutantSequences/._MutantSummaries.xls
