# Supplementary material for: A synthetic system links FeFe-hydrogenases to essential E. coli sulfur metabolism
Source: J Biol Eng. 2011 May 26;5:7. doi: 10.1186/1754-1611-5-7 (PMC3130634; doi:10.1186/1754-1611-5-7)
Supplement: Additional file 3 — Mutant summaries. Contains mutation, truncation and activity data for all mutants isolated in this work. [file 1754-1611-5-7-S3.ZIP › AF3_MutantSequences/BB13.fas]

>BB13
ATGGGCATAAACATAGTAATTGATGAAAAAACTATTCAAGTACAGGAAAATACTACAGTTATACAAGCTGCCCTAGCAA
ATGGGATAGATATACCAAGTTTATGCTATCTTAATGAGTGTGGTAATGTTGGAAAGTGTGGAGTGTGTGCAGTAGAAAT
AGAAGGAAAAAATAACTTAGCACTTGCATGTATAACAAAAGTTGAAGAAGGTATGGTAGTAAAAACAAACTCAGAAAAA
GTACAAGAAAGAGTTAAAATGAGAGTTGCTACTTTGCTTGATAAGCATGAATTTAAATGTGGACCTTGTCCAAGAAGAG
AAAATTGCGAATTTTTAAAGTTAGTTATAAAAACAAAAGCTAAGGCTAACAAGCCTTTTGTGGTTGAAGACAAATCACA
ATACATAGATATTAGAAGTAAATCAATTGTAATAGACAGAACTAAGTGTGTGCTATGCGGAAGATGTGAAGCAGCATGT
AAAACAAAGACAGGTACAGGAGCTATTTCAATTTGTAAGAGTGAATCAGGAAGAATAGTGCAAGCAACAGGCGGAAAGT
GCTTTGATGATACAAATTGTTTATTATGTGGACAATGCGTTGCAGCATGTCCAGTAGGAGCTTTAACTGAAAAAACACA
CGTTGATAGAGTTAAAGAAGCATTAGAAGATCCTAATAAGCATGTAATAGTTGCTATGGCACCATCAATCAGAACTTCT
ATGGGAGAGTTATTTAAATTAGGCTATGGGGTTGATGTGACTGGAAAATTATATGCTTCAATGAGAGCATTAGGATTTG
ATAAGGTATTTGATATTAACTTTGGGGCTGATATGACAATAACGGAAGAAGCAACAGAGTTTATTGAAAGAGTTAAAAA
TAATGGACCATTCCCAATGTTTACTTCATGTTGTCCGACATGGGTTAGACAAGTGGAAAATTATTACCCAGAATTTTTA
GAAAACTTACCATCAGCTAAATCATCACAACAAATATTTGGTGCAGCAAGCAAAACATACTATCCTCAAATATCAGGTA
TAAGTGCTAAAGATGTATTTACTGTTACAATAATGCCTTGTACAGCAAAGAAATTTGAGGCTGATAGAGAAGAAATGTA
TAATGAGGGAATTAAAAATATAGATGCAGTACTTACTACAAGAGAATTAGCAAAAATGATTAAAGATGCAAAGATTAAT
TTTGCTAATTTAGAAGACGAACAAGCTGATCCAGCAATGGGAGAATACACTGGGGCTGGAGTTATATTCGGAGCTACAG
GTGGAGTTATGGAAGCAGCACTTAGAACTGCTAAGGATTTCGTTGAAGATAAAGATTTAACTGATATAGAATATACACA
AATAAGAGGATTACAAGGAATAAAAGAGGCTACAGTAGAAATTGGTGGAGAAAATTATAACGTAGCTGTAATTAATGGT
GCAGCAAACTTAGCTGAATTCATGAATAGCGGTAAAATCCTTGAAAAGAACTATCATTTTATTGAAGTAATGGCTTGCC
CAGGCGGATGTGTAAATGGTGGAGGACAACCACACGTAAGTGCAAAGGAAAGAGAAAAAGTAGATGTTAGAACTGTAAG
AGCATCTGTTTTATATAACCAAGATAAAAATTTAGAGAAGAGAAAATCACATAAAAATACAGCATTATTAAATATGTAC
TATGATTATATGGGAGCTCCAGGACAAGGAAAAGCTCATGAATTATTACACTTAAAATACAATAAAGGCGCGCCGAGCG
CGTGGAGCCAGCCGCAGTTTGAAAAAtaa
