# Supplementary material for: A synthetic system links FeFe-hydrogenases to essential E. coli sulfur metabolism
Source: J Biol Eng. 2011 May 26;5:7. doi: 10.1186/1754-1611-5-7 (PMC3130634; doi:10.1186/1754-1611-5-7)
Supplement: Additional file 3 — Mutant summaries. Contains mutation, truncation and activity data for all mutants isolated in this work. [file 1754-1611-5-7-S3.ZIP › AF3_MutantSequences/BB19.fas]

>BB19
ATGGGCGCGGCCGCATCTAGAATGGGCAAAACAATAATCTTAAATGGCAATGAAGTGCATACAGATAAAGATATTACTA
TCCTTGAGCTAGCAAGAGAAAATAATGTAGATATCCCAACACTCTGCTTTTTAAAGGATTGTGGCAATTTTGGAAAATG
CGGAGTCTGTATGGTAGAGGTAGAAGGCAAGGGCTTTAGAGCTGCTTGTGTTGCCAAAGTTGAAGATGGAATGGTAATA
AACACAGAATCCGATGAAGTAAAAGAACGAATCAAAAAAAGAGTTTCAATGCTTCTTGATAAGCATGAATTTAAATGTG
GACAATGTTCCAGAAGAGAAAATTGTGAGTTCCTTAAACTTGTAATAAAGACAAAAGCAAAAGCTTCAAAACCATTTTT
ACCAGAAGATAAGGATGCTCTAGTTGATAATAGAAGTAAGGCTATTGTAATTGACAGATCAAAATGTGTACTATGCGGT
AGATGCGTAGCTGCATGTAAACAGCACACAAGCACTTGCTCAATTCAATTTATTAAAAAAGATGGACAAAGGGCTGTTG
GAACTGTTGATGATGTTTGTCTTGATGACTCAACATGCTTATTATGCGGTCAGTGTGTAATCGCTTGTCCTGTTGCTGC
TTTAAAAGAAAAATCCCATATAGAAAAAGTTCAAGAAGCTCTTAATGACCCTAAAAAACATGTCATTGTTGCAATGGCT
CCATCAGTAAGAACTGCTATGGGCGAATTATTCAAAATGGGATATGGAAAAGATGTAACAGGAAAACTATATACTGCAC
TTAGAATGTTAGGCTTTGATAAAGTATTTGATATAAACTTTGGTGCAGATATGACTATAATGGAAGAAGCTACTGAACT
TTTAGGCAGAGTTAAAAATAATGGCCCATTCCCTATGTTTACATCTTGCTGTCCTGCATGGGTAAGATTAGCTCAAAAT
TATCATCCTGAATTATTAGATAATCTTTCATCAGCAAAATCACCACAACAAATATTTGGTACTGCATCAAAAACTTACT
ATCCTTCAATTTCAGGAATAGCTCCAGAAGATGTTTATACAGTTACTATCATGCCTTGTAATGATAAAAAATATGAAGC
AGATATTCCTTTCATGGAAACTAACAGCTTAAGAGATATTGATGCATCCCTAACTACAAGAGAGCTTGCAAAAATGATT
AAAGATGCAAAAATTAAATTTGCAGATCTTGAAGATGGTGAAGTTGATCCTGCTATGGGTACTTACAGTGGTGCTGGAG
CTATCTTTGGTGCAACCGGTGGCGTTATGGAAGCTGCAATAAGATCAGCTAAAGACTTTGCTGAAAATAAAGAACTTGA
AAATGTTGATTACACTGAAGTAAGAGGCTTTAAAGGCATATAAGAAGCGGAAGTTGAAATTGCTGGAAATAAACTAAAC
GTTGCTGTTATAAATGGTGCTTCTAACTTCTTCGAGTTTATGAAATCTGGAAAAATGAACGAAAAACAATATCACTTTA
TAGAAGTAATGGCTTGCCCTGGTGGATGTATAAATGGTGGAGGTCAACCTCACGTAAATGCTCTTGATAGAGAAAATGT
TGATTACAGAAAACTAAGAGCATCAGTATTATACAACCAAGATAAAAATGTTCTTTCAAAGAGAAAGTCACATGATAAT
CCAGCTATTATTAAAATGTATGATAGCTACTTTGGAAAACCAGGTGAAGGACTTGCTCACAAATTACTACACGTAAAAT
ACACAAAAGATAAAAATGTTTCAAAACATGAAACTAGT
