# Supplementary material for: A synthetic system links FeFe-hydrogenases to essential E. coli sulfur metabolism
Source: J Biol Eng. 2011 May 26;5:7. doi: 10.1186/1754-1611-5-7 (PMC3130634; doi:10.1186/1754-1611-5-7)
Supplement: Additional file 3 — Mutant summaries. Contains mutation, truncation and activity data for all mutants isolated in this work. [file 1754-1611-5-7-S3.ZIP › AF3_MutantSequences/MutantSummaries.xls]

## Sheet: Mutant activities
Category	Structural category	Mutant	Parent	Mutations	≈ Fraction of caHydA Activity	Mutations Marked in Pymol	Comments
Full H2 production activity	Complete structure	BB21	caHydA	M236L, K340E, K396T, C506F	1	N
Reduced H2 production activity	Complete structure	BB01	caHydA	K492R, P554S	0.5	Y	Mutation close to gas channel B. Possibly reduced half-life.
		BB17	csHydA	E68D, L254I, K289I, N375Y, I462T	0.2	Y
		BB18	csHydA	E280K	0.1
		BB03	caHydA	I25T, C105F, I173T, E375V, N444T, S587T	0.02
		BB20	csHydA	K45T, A231V, K346N, V523A, W581R	<0.01	Y
		BB11	csHydA	D188V, R214G, S257P, N310I	<0.01	Y
		BB16	csHydA	V20F, S33I, N57D, P293S, M498R, E587G	<0.01	Y
	Incomplete catalytic domain	BB22	csHydA	I12T, I20V, A26T, C46Y, L193Y, V203I, L244I, Y246F, I353L, A378T, F435I, A475T, S543T, T547S, A548S, L549I, L550I, N551K, M552Y, Y553V, Y554L	0.05	Y	Last 33 residues truncated.
		BB05	caHydA	C53W, L98H, K124R, V256I, M414I, A434V	<0.01	Y	Last 82 residues truncated.
No H2 production activity	Complete structure	BB04	caHydA	E85K, N113D, E286V, E320V, K462R, K584I	0	Y
		BB13	csHydA	M278T, A303T, S320P, P325S, H583Q	0	Y
		BB14	csHydA	A200E, V212L, D274H, E283K, Y336N, A386T, M388K, F396S, A548E	0	Y
		BB08	csHydA	G245V, T442I, I462V, L549I, A580E, H583Q	0	Y
		BB10	csHydA	I21K, K45Q, M296V, K390I, K439Q	0	Y
	Incomplete catalytic domain	BB06	caHydA	P39T, K52N, F116V, F131L, Q315L, P344T, A369V, V410A	0	Y	Last 41 residues truncated.
		BB19	caHydA	F273L	0	Y	Last 131 residues truncated.
		BB15	csHydA	I7N, D129Y, K209Q, L261F, K289R, K390N	0	Y	Last 96 residues truncated.
	No catalytic domain	BB09	csHydA		0	NA	Only contains first 112 residues.
		BB02	caHydA	V19E	0	Y	Only contains first 110 residues.
		BB12	csHydA		0	NA	Only contains first 103 residues.
		BB07	caHydA	A31V, S128P, K129N, G158S, Q174R, K229N, K254T	0	Y	Contains only first 321 residues. Insertion after Q315, IIILNY.

## Sheet: caHydA mutations
	Mutant	Parent	Start	Number	Final
	BB04	Ca	K	584	I
	BB06	Ca	K	52	N
	BB07	Ca	K	129	N
	BB07	Ca	K	229	N
	BB07	Ca	K	254	T
	BB01	Ca	K	492	R
	BB05	Ca	K	124	R
	BB04	Ca	K	462	R
	BB05	Ca	A	434	V
	BB06	Ca	A	369	V
	BB07	Ca	A	31	V
	BB03	Ca	C	105	F
	BB05	Ca	C	53	W
	BB03	Ca	E	375	V
	BB04	Ca	E	85	K
	BB04	Ca	E	286	V
	BB04	Ca	E	320	V
	BB06	Ca	F	116	V
	BB06	Ca	F	131	L
	BB19	Ca	F	273	L
	BB07	Ca	G	158	S
	BB03	Ca	I	25	T
	BB03	Ca	I	173	T
	BB05	Ca	L	98	H
	BB05	Ca	M	414	I
	BB03	Ca	N	444	T
	BB04	Ca	N	113	D
	BB01	Ca	P	554	S
	BB06	Ca	P	39	T
	BB06	Ca	P	344	T
	BB06	Ca	Q	315	L
	BB07	Ca	Q	174	R
	BB03	Ca	S	587	T
	BB07	Ca	S	128	P
	BB05	Ca	V	256	I
	BB06	Ca	V	410	A
	BB02	Ca	V	19	E
	BB21	Ca	M	228	L
	BB21	Ca	K	332	Q
	BB21	Ca	K	388	T

## Sheet: csHydA mutations
Mutant	Parent	Start	Number	Final
BB13	Cs	H	583	Q
BB08	Cs	H	583	Q
BB17	Cs	K	289	I
BB20	Cs	K	45	T
BB20	Cs	K	346	N
BB10	Cs	K	45	Q
BB10	Cs	K	390	I
BB10	Cs	K	439	Q
BB15	Cs	K	209	Q
BB15	Cs	K	390	N
BB11	Cs	R	214	G
BB15	Cs	K	289	R
BB20	Cs	A	231	V
BB13	Cs	A	303	T
BB14	Cs	A	200	E
BB14	Cs	A	386	T
BB14	Cs	A	548	E
BB08	Cs	A	580	E
BB11	Cs	D	188	V
BB14	Cs	D	274	H
BB15	Cs	D	129	Y
BB17	Cs	E	68	D
BB18	Cs	E	280	K
BB16	Cs	E	587	G
BB14	Cs	E	283	K
BB14	Cs	F	396	S
BB08	Cs	G	245	V
BB17	Cs	I	462	T
BB08	Cs	I	462	V
BB10	Cs	I	21	K
BB15	Cs	I	7	N
BB17	Cs	L	254	I
BB08	Cs	L	549	I
BB15	Cs	L	261	F
BB16	Cs	M	498	R
BB13	Cs	M	278	T
BB14	Cs	M	388	K
BB10	Cs	M	296	V
BB17	Cs	N	375	Y
BB11	Cs	N	310	I
BB16	Cs	N	57	D
BB16	Cs	P	293	S
BB13	Cs	P	325	S
BB11	Cs	S	257	P
BB16	Cs	S	33	I
BB13	Cs	S	320	P
BB08	Cs	T	442	I
BB20	Cs	V	523	A
BB16	Cs	V	20	F
BB14	Cs	V	212	L
BB20	Cs	W	581	R
BB14	Cs	Y	336	N
